# Supplementary material for: Effects of early feeding on the host rumen transcriptome and bacterial diversity in lambs
Source: Sci Rep. 2016 Aug 31;6:32479. doi: 10.1038/srep32479 (PMC5006043; doi:10.1038/srep32479)
Supplement: Supplementary Information [file srep32479-s2.xls]

## Sheet: Table-S1 Li
Title
Effects of early feeding on the host rumen transcriptome and bacterial diversity in lambs
Authors
Weimin Wang, Chong Li, Fadi Li*, Xiaojuan Wang, Xiaoxue Zhang, Ting Liu, Fang Nian, Xiangpeng Yue, Fei Li, Xiangyu Pan, Yongfu La, Futao Mo, Fangbin Wang, Baosheng Li
* the corresponding author
Table S1 The summaries of RNA-seq data from 6 rumen samples of Hu Sheep.
	Breast milk-fed 1	Breast milk-fed 2	Breast milk-fed 3	Starter feed-fed 1	Starter feed-fed 2	Starter feed-fed 3
Raw reads	74257048	37214492	61390074	47592938	52229188	66110452
Raw data(bp)	9356388048	5441141945	7735149324	5996710188	6580877688	8329916952
Q20(%)	0.9606	0.8382	0.9582	0.9618	0.8252	0.8608
Clean reads	68663700	24610776	56598070	44167790	32563458	46553530
Clean data(bp)	8477983856	3290169703	6995521689	5418436097	3980350766	5703810518
Reads mapped to genome	57471926	16934871	47608876	37205184	23639287	37703880
Mapped percent(%)	0.837	0.6881	0.8412	0.8424	0.7259	0.8099
Multiple mapped reads	3080392	775233	2639166	2135522	1328819	1628853
Multiple mapped percent(%)	0.0536	0.0458	0.0554	0.0574	0.0562	0.0432
Uniquely mapped reads	54391534	16159638	44969710	35069662	22310468	36075027
Uniquely Mapped Percent(%)	0.9464	0.9542	0.9446	0.9426	0.9438	0.9568
Mapped percent(%) = Reads mapped to genome/ Clean reads.
Multiple mapped reads: reads mapped more than one region to the reference genome.
Multiple mapped percent(%) = Multiple mapped reads / reads mapped to genome.
Uniquely mapped reads: reads mapped only one region to the reference genome.
Uniquely Mapped Percent(%) = Uniquely mapped reads / reads mapped to genome.
