# Supplementary material for: Effects of early feeding on the host rumen transcriptome and bacterial diversity in lambs
Source: Sci Rep. 2016 Aug 31;6:32479. doi: 10.1038/srep32479 (PMC5006043; doi:10.1038/srep32479)
Supplement: Supplementary Information [file srep32479-s3.xls]

## Sheet: Table-S2 Li
Title
Effects of early feeding on the host rumen transcriptome and bacterial diversity in lambs
Authors
Weimin Wang, Chong Li, Fadi Li*, Xiaojuan Wang, Xiaoxue Zhang, Ting Liu, Fang Nian, Xiangpeng Yue, Fei Li, Xiangyu Pan, Yongfu La, Futao Mo, Fangbin Wang, Baosheng Li
* the corresponding author
Table S2 The mapping summaries of RNA-seq data from 6 rumen samples of Hu Sheep.
	Breast milk-fed 1	Breast milk-fed 2	Breast milk-fed 3	Starter feed-fed 1	Starter feed-fed 2	Starter feed-fed 3
Map events count	77105750	18759602	65373822	51745084	28129199	42339548
Reads Mapped to Gene	60181583	14220798	47226673	39951295	18270825	31761867
Reads Mapped to Gene %	0.780507	0.758054	0.72241	0.772079	0.649532	0.75017
Reads Mapped to InterGene	16924167	4538804	18147149	11793789	9858374	10577681
Reads Mapped to InterGene %	0.219493	0.241946	0.27759	0.227921	0.350468	0.24983
Reads Mapped to exon	54922041	12729752	41890374	36605793	15948989	29568990
Reads Mapped to exon %	0.912605	0.89515	0.887007	0.91626	0.872921	0.930959
Reads Mapped to Gene % = Reads Mapped to Gene / Map events count
Reads Mapped to InterGene % = Reads Mapped to InterGene / Map events count
Reads Mapped to exon % = Reads Mapped to exon / Reads Mapped to Gene
