# Supplementary material for: Effects of early feeding on the host rumen transcriptome and bacterial diversity in lambs
Source: Sci Rep. 2016 Aug 31;6:32479. doi: 10.1038/srep32479 (PMC5006043; doi:10.1038/srep32479)
Supplement: Supplementary Information [file srep32479-s4.xls]

## Sheet: Expression Analysis
Title
Effects of early feeding on the host rumen transcriptome and bacterial diversity in lambs
Authors
Weimin Wang, Chong Li, Fadi Li*, Xiaojuan Wang, Xiaoxue Zhang, Ting Liu, Fang Nian, Xiangpeng Yue, Fei Li, Xiangyu Pan, Yongfu La, Futao Mo, Fangbin Wang, Baosheng Li
* the corresponding author
Table S3 The list of 18716 genes detected from 6 rumen samples of Hu Sheep.
Ensembl ID	Length	Breast milk-fed 1		Breast milk-fed 2		Breast milk-fed 3		Starter feed-fed 1		Starter feed-fed 2		Starter feed-fed 3
		ReadsNo.	RPKM	ReadsNo.	RPKM	ReadsNo.	RPKM	ReadsNo.	RPKM	ReadsNo.	RPKM	ReadsNo.	RPKM
ENSOARG00000009393	10296	7	0.0382268	44	0.743604	39	0.29057	150	2.29784	1770	15.8669	846	6.42413
ENSOARG00000013720	825	12	0.817835	0	0	0	0	86	16.4415	148	16.5575	83	7.86569
ENSOARG00000017229	2156	10234	266.892	3744	302.166	6774	241.019	89	6.51087	57	2.44013	225	8.15918
ENSOARG00000009642	12578	644	2.87881	447	6.18378	422	2.57369	1581	19.8252	6015	44.1379	2365	14.7005
ENSOARG00000009277	18974	302	0.894924	105	0.962916	120	0.485151	1984	16.4923	5435	26.438	2401	9.89341
ENSOARG00000002395	18039	72	0.224418	210	2.02565	146	0.620862	79	0.690736	1717	8.78507	336	1.45626
ENSOARG00000010577	8326	29	0.195839	15	0.313482	12	0.11056	21	0.397815	352	3.90206	102	0.957803
ENSOARG00000017457	11001	69	0.352659	184	2.91034	310	2.16165	158	2.26528	1919	16.1002	624	4.43471
ENSOARG00000010986	41806	58	0.0780059	19	0.0790811	31	0.0568824	140	0.528186	298	0.657908	144	0.2693
ENSOARG00000020784	63286	2279	2.02477	1155	3.17565	1315	1.59394	7383	18.4002	10620	15.4883	13412	16.5691
ENSOARG00000020812	32830	45	0.077069	11	0.0583015	23	0.0537418	54	0.25943	273	0.767501	122	0.290537
ENSOARG00000000097	5347	82	0.862267	12	0.390507	29	0.416047	59	1.74036	318	5.48914	101	1.47681
ENSOARG00000010355	13627	2	0.00825216	6	0.0766141	1	0.0056293	15	0.173616	49	0.331882	24	0.137697
ENSOARG00000016836	6468	5467	47.5245	5821	156.598	5262	62.4074	4	0.0975411	7	0.0998884	94	1.13624
ENSOARG00000002311	7389	4375	33.2913	902	21.2412	2140	22.2169	37	0.789794	176	2.19844	80	0.846481
ENSOARG00000007510	10654	11	0.0580521	5	0.0816611	14	0.100802	36	0.532951	83	0.719039	79	0.579732
ENSOARG00000019237	8285	1406	9.54181	586	12.3073	879	8.13863	1909	36.3422	4140	46.1206	3243	30.6032
ENSOARG00000009992	2943	637	12.1699	311	18.3877	269	7.0116	239	12.8087	2423	75.9889	630	16.7364
ENSOARG00000002761	5808	38	0.367871	14	0.41943	19	0.250947	69	1.87379	151	2.39959	98	1.3192
ENSOARG00000009791	3562	653	10.3076	151	7.37634	220	4.73788	11	0.487076	7	0.181381	10	0.219492
ENSOARG00000017880	6113	10	0.091978	7	0.199251	11	0.138036	168	4.33464	225	3.39715	400	5.11586
ENSOARG00000014916	20502	2103	5.76741	1221	10.3628	1289	4.82294	9531	73.323	12323	55.4763	8850	33.7489
ENSOARG00000019772	11172	2582	12.9946	1166	18.1604	2060	14.1446	2328	32.8662	9223	76.1954	3266	22.8559
ENSOARG00000020354	16327	20	0.068875	23	0.24512	36	0.169142	65	0.627921	153	0.864913	94	0.450126
ENSOARG00000013777	1748	619	19.9107	346	34.4423	303	13.2971	744	67.1319	3840	202.758	2267	101.396
ENSOARG00000000366	4857	1	0.0115763	0	0	1	0.0157938	10	0.324735	29	0.551083	24	0.386328
ENSOARG00000003052	79875	1278	0.899618	721	1.57066	834	0.800959	974	1.92329	3888	4.49265	1941	1.89988
ENSOARG00000003601	12361	123	0.559487	77	1.08391	79	0.490262	13	0.165877	503	3.75579	50	0.316249
ENSOARG00000010661	19056	10	0.0295057	179	1.63448	87	0.350221	1039	8.59966	723	3.50182	1623	6.65885
ENSOARG00000007033	18562	1760	5.33121	1479	13.8644	1575	6.50895	584	4.96233	8959	44.5474	1645	6.92873
ENSOARG00000001660	3053	527	9.70559	120	6.83931	203	5.10063	1	0.051662	22	0.665094	6	0.153652
ENSOARG00000014144	23408	3866	9.28615	3056	22.7168	2895	9.48723	4468	30.1056	11229	44.2756	9967	33.2899
ENSOARG00000012581	4089	613	8.42911	193	8.21293	320	6.00327	579	22.3336	1559	35.1898	1504	28.757
ENSOARG00000013849	9287	115	0.696243	123	2.30456	150	1.239	167	2.83621	590	5.86359	490	4.12509
ENSOARG00000019121	7143	29	0.228273	45	1.0962	29	0.311438	23	0.507861	242	3.12696	112	1.22589
ENSOARG00000000452	84186	57	0.0380691	101	0.208756	133	0.12119	131	0.245431	389	0.426478	240	0.222887
ENSOARG00000007898	1118	14	0.704084	5	0.778191	2	0.137228	94	13.2612	70	5.77888	185	12.9373
ENSOARG00000012375	18697	83	0.2496	27	0.251275	46	0.18873	72	0.607377	243	1.19956	103	0.430703
ENSOARG00000020427	18772	7386	22.1226	11282	104.576	7971	32.573	2980	25.0382	38938	191.448	8496	35.3848
ENSOARG00000000412	31734	124	0.219703	51	0.279643	95	0.229643	332	1.6501	346	1.00633	482	1.1875
ENSOARG00000011004	35152	10	0.0159951	6	0.0297002	4	0.00872901	14	0.0628168	78	0.204801	19	0.0422587
ENSOARG00000004048	144	35	13.6661	16	19.3337	22	11.7197	28	30.6686	134	85.8874	63	34.2051
ENSOARG00000014097	11125	0	0	0	0	2	0.0137907	11	0.155952	13	0.107853	14	0.0983877
ENSOARG00000011866	6261	422	3.78972	195	5.41937	309	3.78591	245	6.17192	1138	16.7759	574	7.16772
ENSOARG00000010907	19239	1	0.00292251	2	0.0180886	3	0.0119617	19	0.155765	27	0.129529	24	0.0975307
ENSOARG00000012273	7183	20	0.156553	14	0.339141	22	0.234948	139	3.05216	157	2.01735	259	2.81907
ENSOARG00000020992	22092	11	0.027996	3	0.0236289	2	0.00694464	13	0.0928124	51	0.21307	25	0.0884744
ENSOARG00000001666	59023	0	0	0	0	0	0	1	0.00267225	20	0.0312749	4	0.00529848
ENSOARG00000010449	8132	13	0.0898844	18	0.385153	1	0.00943317	28	0.543073	243	2.75801	265	2.54778
ENSOARG00000004493	87585	481	0.308783	158	0.313896	749	0.656005	15	0.0270122	39	0.0410981	26	0.023209
ENSOARG00000009066	14470	250	0.971426	210	2.52527	405	2.14705	527	5.74434	3106	19.8116	3688	19.9267
ENSOARG00000004842	2776	1	0.0202544	2	0.125363	1	0.0276335	181	10.2839	2	0.0664963	444	12.5048
ENSOARG00000020993	8536	15926	104.904	14388	293.294	18540	166.614	9483	175.222	53358	576.942	29096	266.497
ENSOARG00000011087	11524	36	0.175646	32	0.483175	110	0.732225	299	4.09228	238	1.90617	481	3.26328
ENSOARG00000021080	5552	2178	22.057	1705	53.4359	5158	71.2667	355	10.085	23360	388.339	3890	54.7788
ENSOARG00000008821	5235	439	4.71505	409	13.5945	252	3.69266	719	21.6626	1161	20.4693	1399	20.8936
ENSOARG00000005717	588	42	4.01615	358	105.941	108	14.0897	11351	3044.77	53	8.31928	19221	2555.71
ENSOARG00000009843	2532	523	11.6138	93	6.39112	98	2.96905	2	0.124585	25	0.911305	2	0.061756
ENSOARG00000008822	11144	1930	9.73765	439	6.85459	1036	7.13138	989	13.9976	3514	29.1037	1882	13.2036
ENSOARG00000008946	17873	1049	3.30002	1280	12.4615	1291	5.54094	1324	11.6839	4432	22.887	906	3.96318
ENSOARG00000017506	64277	106	0.0927232	85	0.230102	101	0.120537	41	0.100606	438	0.628935	75	0.0912259
ENSOARG00000011499	2234	72	1.81212	518	40.3464	56	1.92291	19054	1345.24	65	2.68545	36847	1289.53
ENSOARG00000005646	3519	904	14.444	728	35.9973	496	10.8123	662	29.6713	2096	54.9742	1340	29.7713
ENSOARG00000001328	11836	116	0.55105	38	0.558646	49	0.317575	132	1.759	225	1.75455	308	2.0345
ENSOARG00000017399	939	1348	80.7165	210	38.9145	581	47.4641	0	0	122	11.9917	1	0.083262
ENSOARG00000010126	81379	1829	1.26369	487	1.0413	610	0.575006	14	0.027134	169	0.191673	11	0.010568
ENSOARG00000007716	19039	43	0.126988	24	0.219344	26	0.104757	28	0.231959	114	0.552647	100	0.410647
ENSOARG00000019849	20996	1	0.00267794	3	0.0248624	3	0.0109607	5	0.0375605	34	0.149462	5	0.0186186
ENSOARG00000001320	35395	44	0.0698955	67	0.329375	65	0.140873	2	0.00891222	1	0.00260763	0	0
ENSOARG00000006799	14825	1303	4.94183	244	2.86387	813	4.20679	2033	21.6292	2419	15.0601	2623	13.833
ENSOARG00000012987	34790	599	0.968078	350	1.75054	894	1.97123	772	3.49994	2079	5.51553	406	0.912398
ENSOARG00000008610	30506	144	0.265409	136	0.775732	203	0.510465	191	0.98752	516	1.56118	407	1.04309
ENSOARG00000008783	6567	28725	245.941	8828	233.912	18261	213.311	40516	973.1	51633	725.684	64479	767.651
ENSOARG00000019246	19771	32	0.0910038	14	0.123213	27	0.104759	54	0.430787	99	0.462162	39	0.154223
ENSOARG00000020949	55928	229	0.230221	148	0.460458	56	0.0768093	3	0.00846038	1	0.00165028	0	0
ENSOARG00000000304	1089	208	10.7392	142	22.6892	183	12.8907	0	0	25	2.11885	2	0.143587
ENSOARG00000003684	1134	65	3.22284	23	3.52917	32	2.16467	5	0.695432	252	20.5104	40	2.75778
ENSOARG00000007559	5340	34	0.357994	17	0.553944	24	0.344766	65	1.91986	120	2.07409	37	0.541718
ENSOARG00000011280	4469	117	1.47202	35	1.36275	48	0.823921	30	1.05879	272	5.61754	68	1.18963
ENSOARG00000011663	22022	11	0.028085	8	0.0632108	12	0.0418003	130	0.931074	57	0.238894	258	0.915958
ENSOARG00000013072	35076	0	0	0	0	1	0.00218698	15	0.0674495	8	0.0210507	12	0.0267475
ENSOARG00000005923	80215	52	0.036449	28	0.060738	19	0.0181699	54	0.106178	111	0.127719	81	0.0789482
ENSOARG00000009206	1351	201	8.36525	111	14.2964	152	8.63064	632	73.7835	741	50.6233	1469	85.0118
ENSOARG00000003832	654	0	0	12	3.19272	0	0	397	95.7438	0	0	1151	137.597
ENSOARG00000008650	30940	718	1.30479	459	2.58137	694	1.72066	922	4.70011	1676	4.99967	1916	4.84159
ENSOARG00000009762	9644	2592	15.1118	1908	34.4254	2153	17.1254	5330	87.1701	10558	101.044	15380	124.684
ENSOARG00000006446	7527	16	0.119519	13	0.300524	11	0.112105	78	1.63445	57	0.69894	155	1.60999
ENSOARG00000006801	1083	337	17.496	313	50.2891	232	16.4329	73	10.6314	1003	85.4791	235	16.9649
ENSOARG00000011014	10014	77	0.432336	168	2.91917	283	2.16787	2	0.0315007	5	0.0460839	4	0.0312295
ENSOARG00000006669	5479	242	2.48343	18	0.571648	70	0.980058	22	0.633314	357	6.01387	66	0.941793
ENSOARG00000002772	47195	84	0.100074	48	0.176971	74	0.120279	117	0.39101	163	0.318771	154	0.255116
ENSOARG00000014529	66758	687	0.578618	331	0.862745	907	1.04222	800	1.8901	1406	1.94388	1213	1.42059
ENSOARG00000012807	16300	632	2.18006	171	1.82543	244	1.1483	360	3.48347	887	5.02254	537	2.57572
ENSOARG00000007614	42439	262	0.347116	257	1.05372	274	0.495268	7	0.0260154	45	0.0978666	0	0
ENSOARG00000019019	15462	0	0	5	0.0562681	3	0.0148837	7	0.0714052	22	0.131324	27	0.136525
ENSOARG00000011493	24153	12538	29.1874	4738	34.1336	11375	36.1273	7392	48.2713	22597	86.3509	16684	54.006
ENSOARG00000004890	183	1	0.307247	3	2.85252	0	0	15	12.9282	10	5.04355	19	8.11737
ENSOARG00000010684	264	146	31.0948	53	34.9325	47	13.6568	56	33.4566	270	94.3946	104	30.7994
ENSOARG00000012147	73084	28	0.0215414	18	0.0428556	12	0.0125955	10	0.0215812	99	0.125026	23	0.0246047
ENSOARG00000014703	12031	2	0.00934687	0	0	0	0	20	0.262196	2	0.0153432	31	0.201452
ENSOARG00000021083	7113	35	0.276664	25	0.611568	71	0.765703	31	0.687395	166	2.15398	68	0.747427
ENSOARG00000008686	1940	854	24.7511	184	16.5034	470	18.5845	627	50.9757	1100	52.3333	893	35.9884
ENSOARG00000003867	14195	99	0.392137	0	0	83	0.448536	32	0.35556	244	1.58651	61	0.335975
ENSOARG00000011490	23098	103	0.250727	58	0.43693	101	0.33543	337	2.30119	311	1.24272	559	1.89213
ENSOARG00000020586	14640	385	1.47862	198	2.35333	287	1.50382	175	1.88536	811	5.1129	397	2.12013
ENSOARG00000008315	35284	31	0.0493994	47	0.231781	41	0.0891376	22	0.0983428	185	0.483928	22	0.0487481
ENSOARG00000000254	15058	0	0	0	0	0	0	34	0.356131	0	0	26	0.134995
ENSOARG00000009427	321	814	142.58	220	119.255	724	173.017	1553	763.07	4125	1186.06	6228	1516.9
ENSOARG00000011555	115324	1	0.000487549	0	0	0	0	0	0	19	0.0152062	1	0.000677943
ENSOARG00000018653	8703	58	0.374712	155	3.09899	298	2.62665	16	0.289967	547	5.80104	193	1.73381
ENSOARG00000010586	40529	4	0.00554922	5	0.0214665	9	0.0170346	126	0.490346	46	0.104756	107	0.20641
ENSOARG00000005322	14331	68	0.266791	43	0.522095	127	0.679802	0	0	6	0.0386422	1	0.00545552
ENSOARG00000009578	9912	112	0.635323	101	1.77304	75	0.580437	62	0.98657	311	2.89592	110	0.867649
ENSOARG00000000860	11134	824	4.16116	466	7.2827	481	3.31397	259	3.66899	1548	12.8324	805	5.65272
ENSOARG00000015208	10110	3	0.0166843	2	0.034422	5	0.0379379	5	0.0780039	62	0.566015	7	0.0541327
ENSOARG00000008798	20435	251	0.690617	93	0.791892	123	0.461727	142	1.096	450	2.03247	154	0.589195
ENSOARG00000003405	9854	5	0.0285296	1	0.0176582	0	0	221	3.53735	71	0.665017	84	0.666468
ENSOARG00000003587	31812	100	0.176745	54	0.295366	77	0.185676	285	1.41303	186	0.539646	286	0.702891
ENSOARG00000001810	657	48	4.10784	9	2.38361	25	2.91897	4	0.960268	124	17.4198	27	3.213
ENSOARG00000000918	3639	1794	27.7191	754	36.0535	1205	25.4015	1	0.0433427	313	7.9387	16	0.343756
ENSOARG00000013391	15756	253	0.902844	181	1.9989	184	0.895832	933	9.33971	573	3.35657	1362	6.7584
ENSOARG00000019171	9759	23	0.132514	4	0.0713202	7	0.0550234	14	0.226267	64	0.605288	5	0.0400569
ENSOARG00000014420	25219	24	0.0535083	44	0.303587	65	0.197715	31	0.193879	233	0.852737	44	0.136407
ENSOARG00000012043	95921	11	0.00644788	3	0.00544209	4	0.0031989	4	0.00657725	143	0.137597	16	0.0130412
ENSOARG00000006723	51818	2648	2.87326	1044	3.50572	1915	2.83493	2135	6.49853	4045	7.20485	4063	6.13026
ENSOARG00000017475	11252	11	0.0549669	8	0.123714	51	0.347693	22	0.308383	114	0.935109	38	0.264038
ENSOARG00000021125	28823	4466	8.712	3229	19.4934	4363	11.6118	1596	8.73356	10720	34.3276	3868	10.492
ENSOARG00000017379	2801	503	10.097	159	9.87738	281	7.6957	252	14.1901	888	29.2609	860	24.0048
ENSOARG00000016129	7141	0	0	1	0.0243668	0	0	3	0.0662613	10	0.129249	4	0.0437939
ENSOARG00000002208	84166	35	0.0233813	23	0.0475498	33	0.0300768	90	0.168657	61	0.066893	118	0.109612
ENSOARG00000007141	9661	3111	18.1057	1041	18.7494	2327	18.4769	1087	17.7462	4897	46.7838	3181	25.7427
ENSOARG00000013700	5402	1824	18.9849	687	22.1289	580	8.23623	195	5.69348	2941	50.249	456	6.59968
ENSOARG00000019329	68784	11158	9.12089	3547	8.97287	8618	9.61112	105	0.240768	1988	2.66757	132	0.150037
ENSOARG00000018755	5062	12	0.13329	1	0.0343744	1	0.0151542	14	0.436218	18	0.328199	31	0.478798
ENSOARG00000005091	12141	532	2.46374	146	2.09246	266	1.68067	323	4.1961	702	5.33666	406	2.61447
ENSOARG00000015588	58506	98	0.0941811	106	0.315256	292	0.382858	86	0.231844	383	0.604207	296	0.395552
ENSOARG00000005787	24075	825	1.92675	305	2.2044	489	1.55811	716	4.69077	1076	4.12509	1383	4.49126
ENSOARG00000010143	4470	12	0.150943	11	0.428196	17	0.29174	21	0.740985	78	1.61055	85	1.4867
ENSOARG00000008672	2916	1275	24.5845	304	18.1403	626	16.468	490	26.5037	1684	53.3018	929	24.9081
ENSOARG00000003042	50947	1	0.00110362	12	0.0409846	0	0	9	0.0278626	55	0.0996394	3	0.00460379
ENSOARG00000005220	3216	243	4.24843	55	2.97581	27	0.644025	65	3.18783	292	8.38019	144	3.50073
ENSOARG00000014275	8377	16	0.107391	10	0.207716	9	0.0824155	31	0.583675	29	0.319519	43	0.401322
ENSOARG00000017057	23043	726	1.77148	496	3.74542	669	2.22711	454	3.10752	1273	5.0989	1190	4.03757
ENSOARG00000012604	11895	29	0.137079	7	0.102398	12	0.0773877	42	0.556907	34	0.263816	73	0.479812
ENSOARG00000008777	3817	89	1.31101	14	0.63821	28	0.562718	80	3.30572	129	3.11928	48	0.983177
ENSOARG00000010659	3014	1581	29.4935	109	6.29276	1165	29.6509	39	2.04089	3	0.0918682	31	0.804139
ENSOARG00000009674	13910	8	0.0323371	11	0.137602	3	0.0165443	10	0.113389	39	0.258776	17	0.0955508
ENSOARG00000011474	12096	619	2.87731	389	5.59584	236	1.49667	37	0.482456	1477	11.2701	89	0.575256
ENSOARG00000001499	25505	364	0.802443	227	1.54867	412	1.23916	398	2.46125	574	2.07718	631	1.93427
ENSOARG00000010221	16285	4371	15.0915	1703	18.1964	1847	8.7003	106	1.02663	9650	54.6924	230	1.10421
ENSOARG00000007395	48088	164	0.191754	110	0.398028	105	0.167497	2	0.00655981	20	0.0383867	0	0
ENSOARG00000009915	36085	5	0.00779079	7	0.0337543	7	0.0148808	1	0.0043709	95	0.242988	0	0
ENSOARG00000013937	58313	1890	1.82236	466	1.39052	720	0.947157	397	1.0738	2470	3.90948	1100	1.47482
ENSOARG00000019165	8821	1773	11.3013	580	11.4411	886	7.70497	1210	21.6354	1876	19.6292	2116	18.7547
ENSOARG00000015948	8078	962	6.69591	618	13.312	858	8.14776	265	5.17416	2193	25.0566	567	5.48772
ENSOARG00000008143	16389	133	0.456286	125	1.32714	190	0.889316	2	0.0192475	25	0.140791	1	0.00477046
ENSOARG00000017023	396	119	16.8962	55	24.1671	104	20.1462	271	107.937	234	54.5391	440	86.8701
ENSOARG00000014690	3353	373	6.2548	240	12.4548	732	16.7468	6	0.282238	96	2.64256	20	0.466347
ENSOARG00000013159	19394	411	1.19155	632	5.67032	574	2.27038	217	1.76478	1366	6.50086	611	2.46313
ENSOARG00000019790	100762	69	0.0385026	31	0.0535331	56	0.042633	44	0.0688737	154	0.141062	65	0.0504347
ENSOARG00000012910	12309	1	0.00456789	0	0	4	0.0249283	3	0.0384411	31	0.232448	5	0.0317585
ENSOARG00000008760	24513	328	0.752342	192	1.3629	411	1.28618	10	0.064343	63	0.237209	9	0.0287051
ENSOARG00000001556	3857	3944	57.4944	1372	61.896	1582	31.4638	1855	75.8564	3895	93.2063	4358	88.3385
ENSOARG00000003850	3310	148	2.51404	31	1.62964	55	1.27465	112	5.33688	147	4.09899	142	3.35408
ENSOARG00000004315	31720	11605	20.5707	6340	34.7787	11338	27.4194	13845	68.8426	24171	70.3313	35700	87.9929
ENSOARG00000019111	12198	227	1.04635	125	1.78311	142	0.893007	254	3.2843	402	3.04176	497	3.18552
ENSOARG00000008233	27799	266	0.53801	201	1.25813	402	1.10931	5	0.0283686	62	0.205849	7	0.0196871
ENSOARG00000000800	10231	158	0.868315	119	2.02389	95	0.712296	79	1.21789	327	2.94997	207	1.58185
ENSOARG00000003005	46591	148	0.178607	55	0.205409	84	0.138303	109	0.368996	203	0.402144	151	0.253389
ENSOARG00000014327	18418	44	0.134322	22	0.207844	55	0.229074	18	0.154144	108	0.541213	84	0.356574
ENSOARG00000013050	59477	58	0.0548299	23	0.0672878	42	0.0541695	31	0.0822073	179	0.277774	57	0.074927
ENSOARG00000004094	202852	798	0.221188	473	0.405732	823	0.311226	581	0.451746	1479	0.67294	890	0.343023
ENSOARG00000010532	4529	0	0	0	0	0	0	1	0.0348253	19	0.387203	0	0
ENSOARG00000010452	438	0	0	1	0.397268	1	0.175138	47	16.9247	0	0	200	35.7
ENSOARG00000010845	660	51	4.34475	29	7.64561	19	2.20833	18	4.30156	113	15.8024	43	5.09374
ENSOARG00000021114	10109	209	1.16246	110	1.8934	117	0.887836	5	0.0780117	26	0.237385	0	0
ENSOARG00000008850	16677	793	2.67358	298	3.10925	643	2.95766	1321	12.4935	1226	6.78516	1977	9.26833
ENSOARG00000015180	1472	81	3.09396	26	3.07343	89	4.63807	35	3.75023	189	11.8506	66	3.50549
ENSOARG00000021051	30930	1290	2.34503	208	1.17015	423	1.0491	33	0.16828	97	0.289454	45	0.113748
ENSOARG00000018036	26911	775	1.61924	470	3.03897	753	2.14645	834	4.88803	1570	5.38464	1994	5.79306
ENSOARG00000014070	9138	577	3.55028	201	3.82739	363	3.04727	677	11.6852	773	7.80756	994	8.50448
ENSOARG00000006271	7237	1959	15.22	524	12.5988	1237	13.1119	3824	83.3407	2816	35.9138	5506	59.4826
ENSOARG00000005095	7808	2019	14.539	474	10.5632	1046	10.2765	1133	22.8869	2327	27.507	2305	23.0804
ENSOARG00000006640	17664	2491	7.92908	471	4.6397	1373	5.96261	3232	28.8589	3899	20.3728	7213	31.9256
ENSOARG00000003025	5791	61	0.592263	23	0.691086	33	0.437135	54	1.47075	70	1.11566	98	1.32308
ENSOARG00000006903	25629	9	0.0197446	10	0.0678932	38	0.113738	10	0.0615412	662	2.38404	12	0.0366068
ENSOARG00000007110	123889	144	0.0653534	108	0.151687	85	0.0526309	83	0.105668	356	0.265219	507	0.319954
ENSOARG00000013211	132913	1435	0.607047	626	0.81953	646	0.372838	20	0.0237334	244	0.169438	9	0.00529405
ENSOARG00000013213	37964	694	1.02784	326	1.49418	692	1.39826	59	0.245119	88	0.213943	29	0.0597226
ENSOARG00000009579	8423	54	0.360467	21	0.433821	53	0.482685	92	1.72274	77	0.843745	126	1.16954
ENSOARG00000004851	16516	723	2.46134	2328	24.5265	1180	5.48065	173	1.65211	9588	53.5809	989	4.68171
ENSOARG00000018245	3408	287	4.73501	67	3.42084	48	1.08043	8	0.370244	5	0.135412	9	0.206469
ENSOARG00000020994	51935	31	0.0335614	59	0.197674	32	0.0472656	9	0.0273325	187	0.332329	22	0.0331188
ENSOARG00000000873	21049	5	0.013356	11	0.0909325	15	0.0546657	27	0.202316	20	0.0876972	43	0.159716
ENSOARG00000008425	213	35	9.23903	47	38.3951	22	7.92315	103	76.2703	91	39.432	172	63.1337
ENSOARG00000005981	102373	223	0.122478	79	0.134276	168	0.125886	100	0.154068	286	0.25785	336	0.256606
ENSOARG00000003453	5875	1444	13.8197	496	14.6903	800	10.4457	544	14.6046	1725	27.0999	1344	17.8856
ENSOARG00000004617	1092	103	5.30338	17	2.70884	57	4.00412	0	0	2	0.169042	1	0.0715962
ENSOARG00000004442	357770	1026	0.161243	703	0.341908	873	0.187183	189	0.0833212	2216	0.57168	506	0.110576
ENSOARG00000019421	19173	980	2.87392	327	2.96767	568	2.27255	387	3.1836	1425	6.85981	502	2.04704
ENSOARG00000019145	6548	10686	91.7581	5924	157.422	6967	81.6192	25043	603.22	23483	331.003	62575	747.145
ENSOARG00000017630	10244	697	3.82562	232	3.94073	323	2.41873	287	4.41886	846	7.62233	508	3.8771
ENSOARG00000019448	4269	40	0.526832	13	0.529877	85	1.52738	0	0	1	0.0216203	1	0.0183141
ENSOARG00000011352	12648	643	2.85843	234	3.21923	297	1.80131	322	4.01543	650	4.74328	653	4.03649
ENSOARG00000003423	2489	2	0.0451797	28	1.95745	4	0.123279	0	0	117	4.33859	17	0.533994
ENSOARG00000016964	114762	791	0.38754	213	0.322953	357	0.23863	9	0.0123692	105	0.0844459	13	0.00885641
ENSOARG00000016153	139037	276	0.111614	184	0.230274	362	0.199725	6	0.00680642	66	0.0438128	4	0.00224927
ENSOARG00000010154	492	218	24.9132	136	48.0985	136	21.2045	6	1.92346	30	5.62786	1	0.158909
ENSOARG00000010462	3183	129	2.27872	84	4.59199	143	3.44631	2	0.099104	19	0.55094	4	0.0982508
ENSOARG00000011998	3927	130	1.86132	153	6.77935	161	3.14499	536	21.5279	322	7.56802	711	14.1554
ENSOARG00000009205	10962	67	0.343655	32	0.507947	67	0.468857	25	0.359706	144	1.21244	73	0.52065
ENSOARG00000019563	16709	770	2.59107	249	2.59303	441	2.02462	328	3.09614	930	5.13712	639	2.98994
ENSOARG00000012026	2676	1764	37.0639	563	36.6083	969	27.7775	1568	92.4182	1952	67.3257	2170	63.3996
ENSOARG00000017256	205179	241	0.0660423	305	0.258657	290	0.108423	42	0.032286	772	0.347273	93	0.0354375
ENSOARG00000012748	28373	208	0.412189	2527	15.4974	3888	10.5118	8	0.0444716	70	0.227709	3	0.00826663
ENSOARG00000003365	10616	41	0.217151	32	0.524502	87	0.628656	0	0	4	0.0347765	1	0.00736464
ENSOARG00000003399	6329	2	0.0177678	0	0	0	0	188	4.68512	24	0.349996	61	0.753542
ENSOARG00000015783	197605	0	0	0	0	0	0	6	0.00478907	5	0.00233539	7	0.00276957
ENSOARG00000017513	1275	524	23.1078	269	36.7113	707	42.5367	11	1.36076	116	8.39721	28	1.71696
ENSOARG00000014696	7797	17	0.122591	6	0.1339	28	0.275477	27	0.546178	31	0.366962	59	0.591612
ENSOARG00000014451	11440	1	0.00491487	4	0.0608404	2	0.0134109	17	0.23438	40	0.322717	132	0.902112
ENSOARG00000014776	6274	10	0.0896177	1	0.0277341	16	0.195628	19	0.477647	20	0.29422	37	0.461073
ENSOARG00000004046	31694	9520	16.8888	7971	43.7616	8948	21.6573	7471	37.1791	23513	68.4728	27760	68.4786
ENSOARG00000002628	7566	0	0	0	0	0	0	2	0.0416928	11	0.134188	2	0.0206669
ENSOARG00000005299	375	1	0.149936	0	0	1	0.204561	8	3.36478	3	0.738375	19	3.96127
ENSOARG00000017448	1694	381	12.6459	197	20.2353	383	17.3436	223	20.763	882	48.0554	931	42.9684
ENSOARG00000021088	10967	1023	5.24476	487	7.72679	1695	11.856	13	0.186962	236	1.98615	102	0.727152
ENSOARG00000017273	66080	120	0.102106	76	0.200125	262	0.304149	6	0.0143212	24	0.0335219	6	0.00709895
ENSOARG00000003766	370992	628	0.0951773	147	0.0689462	154	0.0318428	19	0.00807768	55	0.0136831	8	0.00168592
ENSOARG00000003482	12213	2746	12.642	669	9.53151	1587	9.96803	1008	13.0177	3012	22.7625	2130	13.6355
ENSOARG00000004314	261	279	60.1038	79	52.6677	155	45.5561	537	324.513	561	198.385	1483	444.236
ENSOARG00000021150	63431	4511	3.99861	1181	3.23971	2183	2.64002	3382	8.40949	3988	5.80284	3107	3.82959
ENSOARG00000012007	6711	84	0.703769	56	1.45197	65	0.742987	66	1.55115	145	1.9942	180	2.097
ENSOARG00000012615	1684	335	11.1851	267	27.5884	257	11.707	712	66.6861	707	38.7494	1558	72.3333
ENSOARG00000013108	4051	4977	69.0786	1677	72.0325	4116	77.9414	7393	287.843	6989	159.236	12190	235.263
ENSOARG00000020528	7044	2618	20.8972	696	17.1928	1842	20.0597	1226	27.4517	2847	37.304	2440	27.0821
ENSOARG00000012439	44642	19	0.0239303	60	0.233865	119	0.204483	0	0	6	0.0124049	0	0
ENSOARG00000006554	1342	0	0	0	0	0	0	5	0.587645	10	0.687757	0	0
ENSOARG00000010511	16451	323	1.10395	798	8.4405	674	3.14284	700	6.71125	1581	8.87007	2921	13.882
ENSOARG00000014076	471	1983	236.723	991	366.109	2754	448.537	23569	7892.56	1919	376.046	29053	4822.62
ENSOARG00000004219	295996	123	0.0233645	48	0.0282172	124	0.0321359	77	0.0410301	201	0.0626754	140	0.036979
ENSOARG00000016689	185514	495	0.150026	258	0.241992	342	0.141418	23	0.0195546	85	0.0422892	6	0.00252864
ENSOARG00000012559	7367	5	0.0381608	3	0.0708579	1	0.0104127	15	0.321143	7	0.087699	27	0.28654
ENSOARG00000018035	26216	1035	2.21979	457	3.03325	2095	6.13017	9	0.0541469	240	0.844952	118	0.351907
ENSOARG00000019663	6543	71	0.610126	8	0.212751	37	0.43379	1	0.0241058	153	2.15825	29	0.346524
ENSOARG00000007263	7430	3	0.0227023	0	0	1	0.0103244	16	0.339648	5	0.062111	47	0.494563
ENSOARG00000020132	39566	8143	11.5718	3519	15.4759	7539	14.6166	7333	29.2319	11779	27.4773	5132	10.1409
ENSOARG00000001109	13000	233	1.00775	100	1.33849	197	1.16246	1490	18.0776	292	2.07313	2256	13.5678
ENSOARG00000003842	3669	34	0.521038	12	0.569104	39	0.815402	107	4.59975	89	2.23887	327	6.96807
ENSOARG00000012927	6078	298	2.75673	102	2.9201	227	2.86497	432	11.2104	533	8.09382	1057	13.5965
ENSOARG00000021036	7197	3	0.0234373	4	0.0967089	4	0.0426347	15	0.328729	9	0.115419	31	0.336762
ENSOARG00000015616	353513	0	0	0	0	1	0.000216995	14	0.00624626	1	0.000261085	2	0.000442321
ENSOARG00000010668	34848	1275	2.05717	383	1.9124	903	1.98776	950	4.29975	1367	3.62058	1588	3.56275
ENSOARG00000002352	31012	476	0.863009	175	0.981897	360	0.890487	324	1.64783	514	1.52975	592	1.49247
ENSOARG00000018233	466	46	5.55022	13	4.85417	12	1.97538	1	0.338463	91	18.0236	9	1.50997
ENSOARG00000005305	94073	647	0.386703	312	0.577095	432	0.352268	525	0.880222	668	0.655388	684	0.568465
ENSOARG00000020516	8650	7223	46.9504	4546	91.4474	6858	60.8186	11899	216.966	9746	103.991	20368	184.096
ENSOARG00000015892	7616	30	0.221479	49	1.11951	65	0.654699	120	2.48515	125	1.51485	366	3.75722
ENSOARG00000003543	10381	1766	9.5651	667	11.1801	1572	11.6163	1123	17.0623	1904	16.9284	2129	16.0343
ENSOARG00000007670	5089	1895	20.937	440	15.0445	1127	16.9882	2258	69.9825	2392	43.3826	4291	65.9233
ENSOARG00000006352	74787	657	0.493944	116	0.269892	155	0.158987	216	0.455539	599	0.739244	308	0.321986
ENSOARG00000012023	3830	108	1.58549	59	2.68047	75	1.50216	41	1.68843	201	4.84378	71	1.44935
ENSOARG00000005926	83321	459	0.309739	158	0.329959	220	0.202546	20	0.0378594	46	0.0509554	19	0.0178284
ENSOARG00000008980	62400	280	0.252297	127	0.354142	214	0.263078	173	0.43728	368	0.544315	279	0.349568
ENSOARG00000016627	5036	15	0.167473	34	1.17477	33	0.50267	71	2.22367	69	1.26459	152	2.35977
ENSOARG00000010183	171399	921	0.302127	365	0.370546	548	0.24526	21	0.0193245	166	0.0893896	14	0.00638605
ENSOARG00000018528	28607	752	1.47803	167	1.01579	319	0.855408	1	0.00551348	105	0.338769	13	0.0355291
ENSOARG00000001097	195	1069	308.234	364	324.806	769	302.515	861	696.412	1544	730.802	1520	609.427
ENSOARG00000009344	4518	12987	161.622	10851	417.909	13941	236.702	11293	394.24	35936	734.126	4031	69.7556
ENSOARG00000007394	55731	819	0.826276	289	0.902316	431	0.593247	37	0.104713	118	0.195422	14	0.0196401
ENSOARG00000014841	13859	95	0.385416	40	0.502211	113	0.625463	1	0.0113806	11	0.0732568	2	0.0112826
ENSOARG00000002554	24233	607	1.40838	475	3.41071	538	1.70306	871	5.66903	1449	5.51885	2692	8.68521
ENSOARG00000013116	9961	267	1.50712	469	8.19271	585	4.50514	4	0.0633366	81	0.750532	6	0.0470935
ENSOARG00000016541	7084	1879	14.9137	1254	30.8019	2284	24.7328	10	0.222648	621	8.09096	22	0.242805
ENSOARG00000001346	1315	420	17.9582	96	12.7029	324	18.9005	1019	122.221	619	43.4462	1952	116.056
ENSOARG00000009677	3644	1611	24.8574	599	28.6027	1700	35.787	2432	105.265	2778	70.3625	5101	109.443
ENSOARG00000016773	3929	143	2.04641	31	1.3729	59	1.15193	246	9.87531	194	4.55729	627	12.4767
ENSOARG00000016502	522194	278	0.0299331	537	0.178937	534	0.0784448	125	0.0377551	1090	0.192656	327	0.0489585
ENSOARG00000003259	27222	415	0.857169	207	1.32315	351	0.989104	33	0.191202	835	2.83109	66	0.189556
ENSOARG00000006310	9158	132	0.810422	37	0.703006	102	0.854387	100	1.72225	200	2.01566	220	1.87817
ENSOARG00000019613	2663	191	4.03274	87	5.68468	139	4.00404	421	24.935	293	10.1551	390	11.45
ENSOARG00000013347	12794	220	0.96684	60	0.816024	72	0.431699	41	0.505447	242	1.74581	149	0.910526
ENSOARG00000009466	98160	840	0.481153	907	1.60779	620	0.48452	1166	1.87353	1685	1.58436	2807	2.23574
ENSOARG00000003797	10048	70	0.391703	101	1.74904	167	1.27495	560	8.79035	196	1.80038	984	7.65646
ENSOARG00000003807	5947	71	0.671272	44	1.2874	45	0.580456	72	1.90956	101	1.56751	145	1.90626
ENSOARG00000019706	6326	1262	11.2168	616	16.9437	941	11.4108	68	1.69542	208	3.03474	76	0.939284
ENSOARG00000018710	73423	2899	2.22001	960	2.27508	1919	2.00492	64	0.137482	566	0.711494	49	0.0521767
ENSOARG00000020219	10013	307	1.7239	187	3.24964	159	1.21811	53	0.834852	535	4.93147	79	0.616844
ENSOARG00000009592	21118	118	0.314172	55	0.453177	99	0.359615	49	0.365966	178	0.777955	136	0.503499
ENSOARG00000007011	15286	197	0.72462	80	0.910655	197	0.988615	55	0.567501	332	2.00462	168	0.859267
ENSOARG00000002920	8705	916	5.9165	192	3.83787	460	4.05363	492	8.91444	745	7.89905	733	6.58336
ENSOARG00000013351	1774	441	13.9773	122	11.9664	202	8.73479	312	27.7395	385	20.0306	433	19.083
ENSOARG00000018364	1256	229	10.2514	134	18.5641	183	11.1768	208	26.1199	298	21.8985	400	24.8991
ENSOARG00000011424	3245	4028	69.7932	1410	75.607	1636	38.6744	57	2.7705	634	18.0327	165	3.97541
ENSOARG00000014541	232669	288	0.0695973	285	0.21314	299	0.0985797	73	0.049486	699	0.277285	159	0.0534283
ENSOARG00000008652	17868	9679	30.4574	4497	43.793	9815	42.1376	8634	76.2138	15739	81.2996	21974	96.1492
ENSOARG00000013713	6491	827	7.16361	280	7.50593	253	2.98995	18	0.43738	113	1.60677	21	0.252942
ENSOARG00000016824	10305	8030	43.8133	2262	38.1946	3776	28.1086	1510	23.1114	10609	95.0197	4095	31.0684
ENSOARG00000013970	11408	80	0.394293	19	0.289802	34	0.228625	16	0.221212	131	1.05986	20	0.137067
ENSOARG00000005359	3135	1570	28.1579	327	18.1496	763	18.6699	937	47.1411	1465	43.1308	1970	49.1294
ENSOARG00000007504	8503	12795	84.607	2637	53.963	5929	53.489	10215	189.48	12087	131.2	19029	174.967
ENSOARG00000001006	2142	204	5.35487	125	10.1543	101	3.61707	1	0.073634	34	1.46503	4	0.146
ENSOARG00000017822	9724	124	0.716993	91	1.62837	110	0.867766	676	10.9648	133	1.26239	1084	8.71559
ENSOARG00000004401	627	2071	185.717	317	87.973	783	95.7964	9	2.26398	312	45.9277	13	1.62102
ENSOARG00000013387	8299	2395	16.2262	1106	23.1893	1492	13.7911	2057	39.0937	2362	26.2689	3559	33.5286
ENSOARG00000012750	2265	2380	59.0809	903	69.3709	1356	45.9247	5238	364.75	2703	110.145	8916	307.762
ENSOARG00000017468	20380	3222	8.88913	1639	13.9937	2523	9.4966	1011	7.82429	5133	23.2463	1502	5.76207
ENSOARG00000010549	113062	992	0.493325	308	0.474015	278	0.188618	17	0.0237154	145	0.118369	12	0.00829807
ENSOARG00000002300	782419	437	0.0314037	151	0.0335811	265	0.0259813	157	0.0316489	575	0.067829	215	0.0214838
ENSOARG00000009659	77791	1001	0.723507	952	2.12944	1488	1.46733	496	1.00566	3179	3.7718	2136	2.14677
ENSOARG00000002726	19213	356	1.04182	160	1.44905	207	0.826476	143	1.17392	479	2.30106	373	1.51784
ENSOARG00000000562	7809	161	1.15923	139	3.09726	100	0.982335	25	0.504943	342	4.0422	60	0.600715
ENSOARG00000011112	13776	3061	12.4933	3450	43.5766	3891	21.6667	1904	21.7992	6626	44.3931	3157	17.917
ENSOARG00000012690	5132	125	1.3695	27	0.915451	170	2.54107	324	9.95763	300	5.39538	920	14.0157
ENSOARG00000008501	3794	78	1.15594	268	12.2912	350	7.07662	37	1.53816	661	16.0802	189	3.89473
ENSOARG00000021037	35674	12177	19.1923	3762	18.3495	7336	15.7747	11053	48.8682	11518	29.7997	18645	40.8623
ENSOARG00000000165	2314	10	0.242982	1	0.075196	1	0.0331506	16	1.09057	40	1.59545	2	0.0675739
ENSOARG00000002993	492413	107	0.0122178	41	0.0144881	93	0.014488	99	0.0317105	109	0.0204307	167	0.0265155
ENSOARG00000006381	8056	0	0	0	0	0	0	5	0.0978922	2	0.0229138	9	0.0873445
ENSOARG00000020439	4996	0	0	0	0	0	0	2	0.0631401	25	0.461854	0	0
ENSOARG00000006032	9831	8069	46.1488	1915	33.8945	3921	30.5953	3547	56.9064	6361	59.7193	6347	50.4758
ENSOARG00000020582	13895	4790	19.3827	2358	29.5286	2971	16.4021	302	3.42804	9782	64.9765	956	5.37913
ENSOARG00000011305	16329	268	0.922812	77	0.82052	123	0.577831	140	1.35228	219	1.23786	246	1.17785
ENSOARG00000010869	16428	73	0.249848	8	0.0847351	37	0.172771	154	1.47854	60	0.337096	179	0.851885
ENSOARG00000010555	8304	30	0.203129	12	0.25145	3	0.0277133	19	0.360881	33	0.366787	52	0.489586
ENSOARG00000012364	36841	15	0.0228928	12	0.0566771	11	0.0229043	20	0.0856242	41	0.102716	20	0.0424435
ENSOARG00000005712	1133	139	6.898	22	3.37871	77	5.21334	317	44.1293	137	11.1604	451	31.1214
ENSOARG00000002620	10946	1479	7.59715	4245	67.4808	3033	21.2555	3849	55.4613	6741	56.8403	12737	90.9755
ENSOARG00000010956	1150	581	28.4064	345	52.201	583	38.8889	481	65.9698	1317	105.7	1752	119.11
ENSOARG00000003828	67959	676	0.559291	319	0.816773	415	0.468442	18	0.0417757	131	0.177915	15	0.0172567
ENSOARG00000005066	11053	50	0.254348	38	0.59822	28	0.194327	14	0.199777	100	0.83504	48	0.339527
ENSOARG00000018221	3399	3872	64.0505	978	50.0663	2376	53.6229	4168	193.408	3879	105.331	6965	160.207
ENSOARG00000020820	4936	7181	81.799	1732	61.0563	5237	81.3884	6998	223.613	7086	132.499	10384	164.476
ENSOARG00000016080	1854	4312	130.77	1705	160.019	4171	172.578	6567	558.67	5816	289.536	10238	431.736
ENSOARG00000009328	5000	6	0.0674713	2	0.0696014	3	0.0460263	9	0.283903	14	0.258431	14	0.218913
ENSOARG00000014942	10834	482	2.50148	256	4.11158	525	3.71728	956	13.9177	704	5.99751	1669	12.0443
ENSOARG00000015082	39076	928	1.33529	218	0.970743	811	1.59208	353	1.42483	1324	3.12727	348	0.696277
ENSOARG00000013641	348	320	51.7022	95	47.5009	165	36.3714	590	267.406	329	87.2577	1083	243.311
ENSOARG00000001798	3763	25	0.373546	16	0.73985	14	0.285397	26	1.08978	39	0.956572	72	1.49593
ENSOARG00000002868	9886	372	2.11573	192	3.37939	426	3.30555	336	5.36064	522	4.87346	679	5.36985
ENSOARG00000005719	22345	308	0.775012	101	0.7865	189	0.648838	180	1.27054	278	1.14829	326	1.14064
ENSOARG00000020526	14691	1	0.00382725	0	0	0	0	7	0.0751527	5	0.0314127	8	0.0425747
ENSOARG00000017099	4690	1	0.0119885	0	0	0	0	9	0.302669	0	0	9	0.150031
ENSOARG00000005367	826	51	3.47159	43	9.05829	60	5.57219	50	9.54746	83	9.27439	97	9.1813
ENSOARG00000010018	1933	204	5.93385	69	6.21119	131	5.1987	122	9.95464	214	10.2181	303	12.2553
ENSOARG00000010240	249	122	27.5485	41	28.6512	133	40.9739	127	80.4456	162	60.0486	108	33.9107
ENSOARG00000016318	306	0	0	14	7.96094	1	0.250688	41	21.133	0	0	118	30.149
ENSOARG00000006489	40119	442	0.619456	193	0.837076	170	0.325053	16	0.0629025	57	0.131133	16	0.0311805
ENSOARG00000011997	23939	443	1.04049	88	0.639638	244	0.781878	227	1.49561	401	1.54606	580	1.89424
ENSOARG00000002249	12951	1248	5.41813	595	7.99414	954	5.65067	60	0.730711	210	1.49659	100	0.603684
ENSOARG00000010640	8081	6092	42.387	1609	34.6457	3428	32.541	2611	50.9612	5367	61.299	4594	44.4466
ENSOARG00000013730	8743	567	3.64637	307	6.10992	544	4.77302	1787	32.2375	601	6.34456	2514	22.4811
ENSOARG00000011341	5002	652	7.32895	236	8.20968	483	7.40727	188	5.92805	819	15.1122	477	7.45568
ENSOARG00000007016	8071	21	0.146295	6	0.129355	16	0.152071	24	0.469009	58	0.663266	106	1.02681
ENSOARG00000004121	210	91	24.3647	35	29.0006	46	16.8033	136	102.145	114	50.104	274	102.01
ENSOARG00000000464	33838	2042	3.39304	738	3.79498	1194	2.70679	610	2.8433	2495	6.80539	1007	2.32668
ENSOARG00000005262	243	1	0.231383	4	2.86425	4	1.26272	15	9.73605	4	1.51929	24	7.72178
ENSOARG00000010344	458788	345	0.042281	186	0.0705438	702	0.117376	3	0.00103135	118	0.0237387	8	0.0013633
ENSOARG00000006721	255	513	113.114	102	69.6014	203	61.0676	282	174.424	442	159.981	556	170.47
ENSOARG00000007076	45059	376	0.469185	392	1.51378	290	0.493709	9	0.0315035	73	0.14953	7	0.0121459
ENSOARG00000019317	1094	262	13.4655	90	14.3147	208	14.5848	610	87.9448	294	24.8037	1028	73.4663
ENSOARG00000007925	110553	1963	0.998362	819	1.28905	1391	0.965187	1066	1.52084	2555	2.13308	3301	2.33447
ENSOARG00000016539	10373	96	0.520361	30	0.503239	64	0.473294	122	1.85504	105	0.934269	119	0.896923
ENSOARG00000016452	100322	1777	0.995931	741	1.28523	873	0.667533	746	1.17284	1991	1.83173	944	0.735679
ENSOARG00000008236	42922	3282	4.29929	3256	13.1996	3277	5.85668	109	0.400539	8182	17.5941	549	1.00001
ENSOARG00000012738	21333	124	0.326819	29	0.23654	49	0.176197	59	0.436212	100	0.432649	127	0.465441
ENSOARG00000010834	11880	128	0.605803	39	0.571223	231	1.49159	5	0.0663821	18	0.139844	11	0.0723917
ENSOARG00000003361	3416	15522	255.487	6267	319.227	12393	278.3	23875	1102.36	24599	664.641	63193	1446.32
ENSOARG00000001111	623	838	75.63	431	120.378	1073	132.119	415	105.065	1339	198.372	796	99.8936
ENSOARG00000008668	56577	2000	1.9876	441	1.3563	820	1.11181	1362	3.79695	1810	2.95274	2750	3.80019
ENSOARG00000019193	122205	774	0.356115	250	0.355966	503	0.315743	512	0.660813	690	0.521132	613	0.392179
ENSOARG00000011387	34076	2270	3.74555	942	4.81017	2176	4.89852	2269	10.5023	2484	6.72807	4158	9.54
ENSOARG00000013858	4772	8	0.0942601	17	0.619878	10	0.160751	14	0.462728	25	0.483534	50	0.819185
ENSOARG00000007496	184355	851	0.259545	560	0.528556	760	0.316238	74	0.0633103	2289	1.14598	60	0.0254454
ENSOARG00000008372	12829	2122	9.30017	505	6.84946	1402	8.38321	1095	13.4623	1948	14.0147	2462	15.004
ENSOARG00000007692	43726	185	0.237887	158	0.628746	102	0.178943	95	0.342674	378	0.797883	382	0.683024
ENSOARG00000014960	1170	88	4.22897	60	8.92325	175	11.4738	4	0.539227	18	1.41995	4	0.267293
ENSOARG00000020551	18856	58	0.172948	42	0.387577	36	0.146456	5	0.0418233	122	0.597169	99	0.410486
ENSOARG00000016759	23557	6120	14.6073	3014	22.2629	4399	14.3248	5005	33.5106	5781	22.6501	8665	28.7582
ENSOARG00000013283	7841	29116	208.785	23172	514.221	38187	373.593	4304	86.5762	91649	1078.81	4766	47.5221
ENSOARG00000014211	23594	809	1.9279	396	2.92046	1270	4.12912	26	0.173808	1780	6.96315	305	1.01067
ENSOARG00000004946	6582	11586	98.9723	3561	94.1395	9857	114.879	6035	144.616	11714	164.261	10023	119.056
ENSOARG00000014519	1418	4	0.158607	4	0.490842	0	0	11	1.22353	9	0.585806	14	0.771906
ENSOARG00000006333	4356	30	0.387232	8	0.319566	25	0.440258	2	0.0724169	61	1.2925	26	0.466657
ENSOARG00000013305	23959	236	0.553836	70	0.508378	157	0.502673	702	4.62132	239	0.920696	1397	4.55869
ENSOARG00000006399	30703	246	0.450498	118	0.668743	108	0.269835	4	0.0205483	41	0.123251	3	0.00763929
ENSOARG00000016798	2547	1563	34.5039	965	65.9259	2225	67.0125	676	41.8616	3000	108.713	2496	76.6176
ENSOARG00000020397	27218	5866	12.1178	1783	11.3986	4468	12.5925	3269	18.9433	5425	18.3963	4921	14.1355
ENSOARG00000010528	88875	299	0.18916	85	0.166417	101	0.087176	6	0.010648	35	0.0363476	2	0.00175939
ENSOARG00000013559	5804	596	5.77374	189	5.6662	429	5.67002	549	14.9191	645	10.257	922	12.4198
ENSOARG00000012476	17495	0	0	0	0	1	0.00438471	8	0.072123	4	0.0211025	4	0.0178755
ENSOARG00000003932	29019	86	0.16663	28	0.167893	17	0.0449388	35	0.190232	102	0.324418	30	0.0808261
ENSOARG00000020268	8523	13	0.0857608	2	0.0408315	9	0.0810037	21	0.388619	13	0.140779	27	0.247676
ENSOARG00000014088	24461	416	0.956219	152	1.08125	400	1.25441	360	2.32127	427	1.61117	631	2.01682
ENSOARG00000017129	2085	321	8.6564	201	16.7744	302	11.1111	3	0.226941	85	3.7627	4	0.149991
ENSOARG00000012366	8808	263	1.67887	57	1.12604	170	1.48056	145	2.5965	241	2.52538	201	1.78415
ENSOARG00000004073	392236	108	0.0154816	41	0.0181884	99	0.0193617	68	0.0273438	143	0.0336493	107	0.0213279
ENSOARG00000020841	3374	2644	44.061	631	32.5418	1342	30.5114	393	18.3715	2910	79.604	1039	24.0759
ENSOARG00000018264	9470	2117	12.5692	385	7.07406	1642	13.3008	109	1.81541	23	0.224164	327	2.69967
ENSOARG00000017359	7576	848	6.29353	161	3.6978	350	3.54391	3	0.0624567	139	1.69341	3	0.0309595
ENSOARG00000013151	5794	150	1.45563	88	2.64279	97	1.28425	131	3.56608	184	2.93107	269	3.62983
ENSOARG00000017111	279	9369	1888.11	3257	2031.29	9272	2549.32	36858	20836.5	9462	3130.16	72402	20288.9
ENSOARG00000018268	29415	739	1.41258	614	3.6321	488	1.27264	38	0.203757	1426	4.47443	115	0.305662
ENSOARG00000000118	603	323	30.1178	135	38.956	109	13.8664	6	1.56939	30	4.59189	23	2.98211
ENSOARG00000008249	17443	69	0.222416	54	0.538679	226	0.993899	0	0	21	0.111118	0	0
ENSOARG00000015305	222	374	94.7233	85	66.6229	493	170.353	243	172.644	499	207.46	578	203.558
ENSOARG00000003467	3779	2470	36.7501	930	42.8217	1316	26.7137	310	12.9385	3020	73.7594	1092	22.5922
ENSOARG00000007733	138424	368	0.149477	149	0.187298	172	0.0953174	11	0.0125337	61	0.040673	3	0.00169443
ENSOARG00000018365	8058	257	1.79326	164	3.5414	222	2.11339	438	8.57323	314	3.59658	783	7.59709
ENSOARG00000020509	12545	13	0.0582654	126	1.74766	124	0.758239	2	0.0251453	0	0	2	0.0124644
ENSOARG00000008770	3041	621	11.4819	167	9.5556	449	11.3262	1273	66.0252	638	19.3638	1931	49.6453
ENSOARG00000002541	15912	192	0.678445	109	1.19195	165	0.795452	178	1.76438	224	1.2993	343	1.68532
ENSOARG00000004806	381	78	11.5109	8	3.65362	29	5.83886	12	4.96768	109	26.4052	50	10.2602
ENSOARG00000003181	34432	282	0.460495	129	0.651906	265	0.590389	273	1.25054	426	1.14192	138	0.31335
ENSOARG00000015947	9347	2300	13.8355	469	8.73089	1116	9.15898	683	11.5251	1974	19.4923	1430	11.9612
ENSOARG00000015422	28059	1783	3.57287	995	6.17033	1237	3.38184	633	3.55819	2042	6.71693	1647	4.58917
ENSOARG00000014602	1962	19	0.544494	16	1.41899	23	0.899257	31	2.49207	31	1.45831	57	2.27137
ENSOARG00000004429	12783	1962	8.62987	642	8.73897	1197	7.18317	42	0.51822	381	2.75093	65	0.397551
ENSOARG00000008562	186	173	52.2963	65	60.8077	204	84.1341	332	281.529	211	104.702	485	203.864
ENSOARG00000009708	32033	3576	6.2768	2202	11.9613	4088	9.78967	556	2.73763	6936	19.9847	1194	2.9142
ENSOARG00000002798	384	2	0.292844	7	3.17194	2	0.399534	23	9.44701	1	0.240357	53	10.7909
ENSOARG00000011634	5658	688	6.83697	233	7.16557	530	7.18568	504	14.0496	635	10.3585	867	11.9803
ENSOARG00000009442	2373	1468	34.783	519	38.0564	772	24.956	67	4.45323	2112	82.1454	192	6.32581
ENSOARG00000004127	5886	14	0.133735	4	0.118249	12	0.156393	7	0.187575	29	0.454742	23	0.305506
ENSOARG00000001395	12904	1903	8.29187	899	12.1225	1317	7.82918	388	4.74248	2630	18.8113	935	5.665
ENSOARG00000009568	3998	54	0.759432	13	0.565794	58	1.11286	81	3.19551	90	2.07772	230	4.49777
ENSOARG00000006892	18294	1889	5.80579	667	6.34417	1273	5.33795	2177	18.7693	1769	8.92496	3253	13.9023
ENSOARG00000010463	24748	95	0.215835	30	0.21093	66	0.204578	61	0.388765	85	0.317005	112	0.353827
ENSOARG00000011380	55645	216	0.218256	151	0.472181	132	0.181971	12	0.0340136	44	0.0729817	0	0
ENSOARG00000013592	7278	146	1.12792	71	1.69748	168	1.77073	82	1.77705	217	2.75191	159	1.70804
ENSOARG00000005569	116094	625	0.302697	211	0.31625	270	0.178406	21	0.0285304	94	0.0747318	19	0.0127955
ENSOARG00000017447	88066	87	0.0555455	48	0.0948398	49	0.0426818	19	0.0340285	166	0.173975	18	0.01598
ENSOARG00000000978	24718	3625	8.2458	1130	7.95468	2846	8.83236	4521	28.8482	4002	14.9435	8728	27.6067
ENSOARG00000005172	189	2436	724.692	210	193.337	1697	688.771	4368	3645.18	2351	1148.1	8000	3309.34
ENSOARG00000007026	26982	1947	4.05723	1390	8.96393	2631	7.48	2474	14.4618	7377	25.2344	13030	37.7557
ENSOARG00000013325	3117	2981	53.7729	797	44.4917	1839	45.2585	9031	456.98	2015	59.6658	13417	336.536
ENSOARG00000021041	2877	3179	62.1282	1494	90.3584	3857	102.841	1012	55.4802	5293	169.805	1963	53.3449
ENSOARG00000001045	189033	810	0.240927	243	0.22368	745	0.302325	385	0.321234	811	0.395977	806	0.333357
ENSOARG00000003076	4469	2219	27.9181	336	13.0824	1673	28.7171	1037	36.5987	2098	43.3294	2336	40.8672
ENSOARG00000009330	38263	551	0.809675	99	0.450209	280	0.56135	142	0.585338	505	1.21815	340	0.694724
ENSOARG00000020352	13814	219	0.89138	72	0.906924	165	0.916262	73	0.833491	285	1.9042	140	0.792358
ENSOARG00000003683	7032	2821	22.556	848	20.9833	2169	23.6611	5314	119.19	2823	37.0526	6686	74.3362
ENSOARG00000012484	232746	669	0.161615	242	0.180922	564	0.185888	47	0.0318503	106	0.042035	39	0.0131007
ENSOARG00000005848	13130	3131	13.4078	1821	24.1325	2845	16.6216	2274	27.3164	4229	29.7276	5802	34.5482
ENSOARG00000013400	71728	3237	2.53742	842	2.04259	2269	2.42661	14025	30.8398	2052	2.64044	16974	18.5016
ENSOARG00000014736	19260	721	2.10483	213	1.92434	418	1.66485	181	1.48225	727	3.4839	505	2.04997
ENSOARG00000005300	3693	1909	29.0646	455	21.4383	1388	28.8314	2645	112.965	1891	47.2606	4567	96.6862
ENSOARG00000001767	4986	61	0.687885	37	1.29124	21	0.323089	22	0.695934	88	1.62899	51	0.799706
ENSOARG00000010148	339	187	31.0156	24	12.3188	41	9.27767	92	42.8041	127	34.5773	107	24.6772
ENSOARG00000003412	6861	1	0.00819503	0	0	1	0.0111807	239	5.49425	9	0.121072	40	0.455811
ENSOARG00000010048	11672	352	1.69565	96	1.43115	203	1.33415	4	0.0540521	61	0.482361	0	0
ENSOARG00000005692	5986	363	3.40964	111	3.22659	248	3.17812	303	7.98369	418	6.44506	734	9.58676
ENSOARG00000008094	453514	155	0.0192167	38	0.0145798	32	0.0054127	9	0.00313004	4	0.00081406	0	0
ENSOARG00000010721	5517	1561	15.9088	303	9.55647	747	10.3866	809	23.1283	1214	20.3097	1519	21.5262
ENSOARG00000004071	150	127	47.6048	140	162.403	300	153.421	520	546.776	447	275.045	1600	833.953
ENSOARG00000020874	3829	529	7.76799	220	9.99759	453	9.07544	85	3.50132	763	18.3919	319	6.51355
ENSOARG00000016186	18181	540	1.66999	142	1.35903	528	2.22777	78	0.676666	728	3.69574	370	1.5911
ENSOARG00000005233	79191	0	0	1	0.00219726	0	0	4	0.00796676	1	0.0011655	10	0.00987272
ENSOARG00000010993	31252	85	0.152925	74	0.412014	78	0.191457	2	0.0100937	14	0.0413464	3	0.00750509
ENSOARG00000002335	63787	569	0.501555	172	0.469196	202	0.242926	9	0.022254	85	0.122991	8	0.00980552
ENSOARG00000012297	10625	450	2.38134	152	2.48927	335	2.41864	902	13.3898	392	3.40521	1163	8.55783
ENSOARG00000008513	12081	700	3.25787	128	1.84359	1139	7.23229	22	0.287222	5	0.0381992	55	0.355936
ENSOARG00000006609	75208	128	0.0956939	33	0.0763498	142	0.144837	16	0.0335547	193	0.236854	174	0.180883
ENSOARG00000000965	2820	628	12.5213	165	10.1811	363	9.87444	415	23.2112	543	17.7721	711	19.7121
ENSOARG00000000826	13527	1144	4.75513	331	4.25779	565	3.20407	446	5.20033	1033	7.04833	1076	6.21904
ENSOARG00000006536	3924	931	13.3401	542	24.0341	1116	21.8168	488	19.615	1195	28.1078	1222	24.3475
ENSOARG00000002357	6292	9372	83.7494	1868	51.659	5004	61.0075	7681	192.543	7534	110.516	12668	157.41
ENSOARG00000025193	234	56	13.4558	56	41.6418	234	76.7105	106	71.4476	531	209.443	2284	763.12
ENSOARG00000008683	4984	87	0.981475	43	1.50123	88	1.35444	71	2.24687	241	4.46299	4	0.0627472
ENSOARG00000006989	27153	1563	3.23653	139	0.890748	776	2.19229	1157	6.72068	1511	5.1361	2715	7.81744
ENSOARG00000012461	86508	157	0.102043	75	0.150856	288	0.255383	3	0.00546969	50	0.0533459	1	0.000903767
ENSOARG00000008181	3493	3203	51.5581	2733	136.144	3260	71.5936	234	10.5661	991	26.1856	151	3.3798
ENSOARG00000006387	5588	1	0.0100619	0	0	2	0.0274554	7	0.197578	1	0.016517	22	0.307807
ENSOARG00000012174	3130	9752	175.181	2750	152.878	5599	137.221	2649	133.486	8664	255.483	7304	182.444
ENSOARG00000011760	43147	234	0.304932	90	0.362952	191	0.339577	264	0.965053	249	0.532643	498	0.902384
ENSOARG00000015052	7480	74	0.556248	9	0.209362	73	0.748645	14	0.295205	170	2.09766	11	0.114975
ENSOARG00000012490	4326	5098	66.26	2286	91.9491	4985	88.3962	5350	195.059	6355	135.586	4396	79.4482
ENSOARG00000007312	22053	528	1.34618	308	2.43019	659	2.29231	63	0.450579	1036	4.3359	225	0.797678
ENSOARG00000012365	1360	939	38.8208	281	35.9522	543	30.6278	686	79.5578	957	64.9472	1576	90.6004
ENSOARG00000004471	4618	8468	103.102	3054	115.073	6903	114.667	3481	118.891	8891	177.699	6871	116.327
ENSOARG00000001872	12132	1774	8.22166	617	8.84933	745	4.71063	28	0.364018	348	2.64749	28	0.180442
ENSOARG00000002477	6431	285	2.49175	78	2.11044	159	1.89659	179	4.39008	229	3.28658	291	3.53775
ENSOARG00000001823	8552	79	0.519395	33	0.671435	106	0.950809	175	3.22751	144	1.55411	383	3.50142
ENSOARG00000016673	5867	1070	10.2543	369	10.9438	1214	15.8729	955	25.6735	1752	27.5617	2855	38.0454
ENSOARG00000000340	3878	5711	82.8023	1106	49.6255	2790	55.1889	2585	105.136	4455	106.03	5288	106.61
ENSOARG00000003757	9262	251	1.52373	28	0.526031	177	1.46596	883	15.0367	353	3.51769	3022	25.5095
ENSOARG00000016856	198319	879	0.249208	276	0.24216	654	0.25297	1075	0.854952	850	0.395587	1688	0.665458
ENSOARG00000016695	4044	1186	16.4897	270	11.6174	659	12.5006	980	38.2219	1042	23.7818	1910	36.9262
ENSOARG00000009070	1806	66	2.05478	10	0.963474	25	1.06188	41	3.58067	53	2.7086	58	2.51086
ENSOARG00000002831	16167	945	3.28655	215	2.31402	357	1.69392	27	0.26341	1162	6.63382	54	0.261142
ENSOARG00000012561	1490	246	9.28297	42	4.90479	112	5.76616	170	17.9954	216	13.38	175	9.18257
ENSOARG00000014229	10796	7	0.0364564	1	0.0161174	1	0.00710546	36	0.525941	34	0.290672	25	0.181046
ENSOARG00000013318	18228	413	1.27394	152	1.45098	274	1.1531	24	0.207668	38	0.192412	43	0.184434
ENSOARG00000005829	2219	17941	454.598	1088	85.3158	4622	159.782	22203	1578.16	14154	588.72	20596	725.668
ENSOARG00000018577	4565	6694	82.4486	2036	77.6059	6384	107.277	2641	91.2484	6998	141.488	6095	104.387
ENSOARG00000009260	29583	48	0.0912299	49	0.288212	112	0.290423	2	0.0106631	11	0.0343192	2	0.00528567
ENSOARG00000008417	64093	88	0.0771987	23	0.0624417	63	0.0754024	69	0.169799	82	0.118084	84	0.102466
ENSOARG00000003624	287590	1159	0.226594	297	0.179697	459	0.122432	32	0.0175499	172	0.0552004	38	0.0103305
ENSOARG00000005158	2733	484	9.95735	199	12.6698	557	15.634	639	36.8773	604	20.3979	1122	32.0971
ENSOARG00000001244	29882	28	0.0526849	43	0.25039	23	0.0590436	7	0.0369476	103	0.318137	7	0.0183148
ENSOARG00000000369	6798	3780	31.2643	2786	71.3112	3653	41.2215	233	5.40596	7408	100.579	847	9.74125
ENSOARG00000015003	1131	1222	60.7501	426	65.5398	1193	80.9157	2884	402.189	1259	102.743	4300	297.248
ENSOARG00000018338	18857	23	0.0685794	24	0.221461	27	0.109836	105	0.878242	44	0.215361	76	0.315104
ENSOARG00000015719	105	1296	693.991	271	449.095	1003	732.768	3474	5218.41	1154	1014.39	6731	5011.91
ENSOARG00000012226	12886	586	2.55692	327	4.41558	473	2.81578	185	2.26439	1031	7.38461	501	3.03971
ENSOARG00000005822	1778	6429	203.306	583	57.0551	2948	127.189	12502	1109.04	5570	289.142	12728	559.682
ENSOARG00000012840	1643	1208	41.3397	283	29.9714	434	20.2632	590	56.6386	837	47.0192	708	33.6906
ENSOARG00000008784	3980	35	0.494451	3	0.131158	13	0.250562	75	2.97219	57	1.32184	35	0.687539
ENSOARG00000013004	70315	3	0.0023989	6	0.0148478	1	0.00109096	8	0.0179448	10	0.0131262	17	0.0189023
ENSOARG00000018883	7685	0	0	0	0	0	0	8	0.164189	0	0	5	0.0508673
ENSOARG00000002387	2676	1782	37.4421	510	33.1621	887	25.4268	490	28.8807	1653	57.013	1531	44.7303
ENSOARG00000011714	25566	0	0	8	0.0544484	1	0.00300049	3	0.0185079	25	0.0902536	7	0.0214066
ENSOARG00000000271	103791	1016	0.550392	317	0.531444	388	0.286766	23	0.0349515	179	0.159177	14	0.0105458
ENSOARG00000010028	13664	6	0.0246895	4	0.0509378	1	0.00561406	7	0.0808012	18	0.121586	7	0.0400528
ENSOARG00000015094	25269	5834	12.9813	2337	16.0927	4675	14.1922	2890	18.0388	6258	22.8578	4177	12.9238
ENSOARG00000008614	28210	1657	3.30261	577	3.55902	1457	3.96197	1516	8.47606	1706	5.58166	2862	7.93194
ENSOARG00000014733	28073	10197	20.4231	4661	28.89	11266	30.7848	13097	73.5835	14729	48.4252	32035	89.2172
ENSOARG00000011326	3502	1612	25.8814	553	27.4768	1386	30.36	2119	95.4361	1683	44.3563	3693	82.4472
ENSOARG00000020730	2829	1319	26.215	400	24.6028	915	24.8109	924	51.5154	1133	36.9644	1578	43.6101
ENSOARG00000015048	2034	14795	408.98	3964	339.11	7937	299.337	11840	918.118	11782	534.632	20786	798.974
ENSOARG00000012775	5856	59	0.566486	22	0.653701	16	0.209592	45	1.21202	54	0.851099	42	0.560739
ENSOARG00000005599	9893	773	4.39329	294	5.17103	899	6.97086	1243	19.8171	1015	9.46946	2787	22.0253
ENSOARG00000011674	6318	1285	11.4357	551	15.175	1065	12.9308	1435	35.8237	1321	19.2979	2708	33.5106
ENSOARG00000014386	17414	3408	11.0037	814	8.13362	2706	11.9202	1709	15.4789	2902	15.3811	2962	13.2984
ENSOARG00000003620	31870	89	0.157017	44	0.240231	44	0.105907	291	1.44015	100	0.289604	226	0.55442
ENSOARG00000019184	62444	476	0.428602	222	0.618614	401	0.492616	303	0.765332	453	0.669568	638	0.798808
ENSOARG00000014760	15942	2165	7.63578	1109	12.1045	2587	12.4483	835	8.26117	2880	16.6739	2253	11.0492
ENSOARG00000004866	93	34	20.5558	6	11.226	15	12.3727	180	305.272	20	19.8488	159	133.668
ENSOARG00000010519	47430	869	1.03016	332	1.21799	690	1.11597	28	0.0931114	196	0.381408	26	0.0428581
ENSOARG00000010081	35162	786	1.25686	301	1.48954	749	1.63404	364	1.63277	908	2.38341	644	1.43194
ENSOARG00000011713	6745	921	7.67743	324	8.35836	668	7.59713	431	10.0784	847	11.5901	770	8.92527
ENSOARG00000001638	3236	17353	301.512	5408	290.794	16169	383.292	24115	1175.38	19282	549.96	45746	1105.24
ENSOARG00000005769	136517	28	0.0115321	34	0.0433361	39	0.0219146	31	0.0358156	58	0.0392129	115	0.0658603
ENSOARG00000005941	71187	2966	2.34266	912	2.22922	2840	3.06036	49	0.108566	672	0.871276	212	0.232835
ENSOARG00000008524	11446	693	3.40422	164	2.49315	729	4.88572	31	0.427175	49	0.395121	133	0.90847
ENSOARG00000017167	151644	301	0.111604	133	0.15261	178	0.090043	4	0.00416038	59	0.0359099	5	0.00257785
ENSOARG00000014997	2793	864	17.3933	385	23.9854	839	23.0434	2747	155.126	706	23.3303	4094	114.601
ENSOARG00000025184	506	287	31.8911	273	93.8793	507	76.8621	15	4.67561	884	161.246	79	12.2064
ENSOARG00000019920	7556	2363	17.5837	653	15.0376	1188	12.0609	1903	39.7232	1773	21.6573	2361	24.4296
ENSOARG00000010898	2170	662	17.1529	213	17.0796	382	13.5039	1055	76.6815	649	27.604	2393	86.2175
ENSOARG00000020837	5261	132	1.41073	26	0.85993	413	6.02194	402	12.0519	386	6.77183	1450	21.5483
ENSOARG00000020901	3893	1215	17.5481	364	16.2695	842	16.5914	1088	44.0801	1193	28.2842	2268	45.5482
ENSOARG00000014174	29421	1251	2.39077	411	2.43076	826	2.15366	727	3.8974	1085	3.40376	1456	3.86916
ENSOARG00000019739	2467	885	20.1703	203	14.3181	341	10.6033	94	6.00975	926	34.6441	194	6.14816
ENSOARG00000010264	11939	364	1.71424	358	5.21763	749	4.81248	79	1.04365	801	6.1923	651	4.2631
ENSOARG00000005731	3741	94	1.41279	23	1.06979	52	1.06628	120	5.05931	81	1.99841	96	2.0063
ENSOARG00000015896	465	252	30.4709	85	31.8071	220	36.2932	446	151.279	243	48.2326	595	100.041
ENSOARG00000003501	12689	1862	8.25069	1209	16.5789	699	4.22576	25	0.310749	443	3.22228	80	0.492919
ENSOARG00000000984	703	66	5.2787	15	3.71273	51	5.56506	44	9.87177	119	15.6235	63	7.00645
ENSOARG00000001680	7909	65	0.462094	126	2.77209	255	2.47328	1	0.0199423	23	0.268407	31	0.306445
ENSOARG00000018731	6018	5137	47.9949	1151	33.2798	3471	44.2443	1901	49.8227	4176	64.0465	3941	51.1996
ENSOARG00000014601	1599	72	2.53176	36	3.91753	50	2.3987	88	8.68024	86	4.96406	214	10.4635
ENSOARG00000014188	33624	140	0.234108	65	0.336374	307	0.700396	9	0.0422173	25	0.0686243	10	0.0232522
ENSOARG00000009431	21903	198	0.508276	105	0.834149	376	1.31686	9	0.0648092	60	0.252834	13	0.0464037
ENSOARG00000004524	1515	383	14.2143	89	10.222	183	9.26602	10	1.04108	27	1.6449	35	1.80621
ENSOARG00000004045	67517	40	0.0333108	27	0.0695838	36	0.040902	52	0.121475	43	0.0587818	65	0.0752684
ENSOARG00000015553	2773	1104	22.385	210	13.1773	605	16.7363	694	39.4737	886	29.4897	1442	40.6563
ENSOARG00000000485	735	107	8.1853	105	24.8576	120	12.5242	0	0	32	4.01837	1	0.106372
ENSOARG00000012933	93861	185	0.110822	111	0.205776	96	0.0784587	7	0.0117628	32	0.0314668	3	0.0024989
ENSOARG00000011815	30413	32	0.0591601	7	0.0400495	104	0.262319	1	0.00518607	4	0.0121391	0	0
ENSOARG00000017608	25823	1781	3.87789	1140	7.68168	1508	4.47971	1795	10.9637	1880	6.71952	3001	9.08598
ENSOARG00000018715	10996	80	0.409066	28	0.443079	184	1.28362	1	0.0143438	7	0.0587558	3	0.0213304
ENSOARG00000006441	12759	206	0.907797	381	5.19596	510	3.06626	111	1.37216	614	4.4416	499	3.05771
ENSOARG00000006673	99034	343	0.194737	196	0.344373	383	0.296667	789	1.25658	406	0.378381	1252	0.9884
ENSOARG00000012351	1329	215	9.09602	24	3.14227	157	9.06212	293	34.7729	195	13.5424	605	35.5912
ENSOARG00000005103	136845	45	0.0184894	67	0.085193	132	0.0739946	6	0.00691544	15	0.0101169	0	0
ENSOARG00000016718	8280	13901	94.3961	3958	83.177	7526	69.725	4667	88.9007	11770	131.2	8934	84.3584
ENSOARG00000003559	36198	4496	6.98361	1869	8.98426	2079	4.4058	585	2.549	5502	14.0289	944	2.03892
ENSOARG00000003466	2776	744	15.0692	252	15.7957	481	13.2917	1164	66.135	663	22.0435	2057	57.9332
ENSOARG00000006857	199689	469	0.132056	134	0.116764	994	0.381845	27	0.0213259	77	0.0355897	67	0.0262321
ENSOARG00000009370	27591	976	1.98893	539	3.39922	1091	3.03328	564	3.22411	1034	3.45892	1194	3.38337
ENSOARG00000018831	29880	92	0.173119	29	0.168879	51	0.130932	38	0.200586	110	0.339781	53	0.138678
ENSOARG00000011110	52109	10	0.0107901	31	0.103516	34	0.050052	1	0.00302681	1	0.00177123	1	0.00150038
ENSOARG00000017828	157046	3	0.00107407	4	0.00443191	4	0.00195384	11	0.0110475	7	0.00411394	33	0.0164286
ENSOARG00000017031	189	1242	369.486	565	520.169	1443	585.679	2611	2178.93	1726	842.881	6524	2698.76
ENSOARG00000004060	26733	34	0.0715104	19	0.12367	38	0.109041	41	0.241899	48	0.165722	86	0.251515
ENSOARG00000018901	13362	986	4.149	340	4.42757	788	4.52387	26	0.306902	200	1.38148	67	0.392027
ENSOARG00000002259	3343	956	16.079	386	20.0913	660	15.1448	488	23.024	812	22.4185	916	21.4226
ENSOARG00000005905	2139	82	2.15547	61	4.96223	66	2.36694	141	10.397	93	4.01291	287	10.4902
ENSOARG00000014587	88379	645	0.410345	252	0.496146	407	0.353265	2112	3.76914	333	0.347762	2921	2.58402
ENSOARG00000006264	22531	101	0.252046	87	0.671888	205	0.697956	15	0.105005	250	1.02411	130	0.451103
ENSOARG00000008539	120070	26	0.0121752	11	0.015941	44	0.0281108	104	0.136614	33	0.0253669	121	0.0787886
ENSOARG00000009232	781	1706	122.819	389	86.6675	1114	109.418	1310	264.556	1510	178.449	2473	247.563
ENSOARG00000012268	3954	5	0.0711003	2	0.0880139	5	0.0970037	6	0.239338	25	0.583567	3	0.0593195
ENSOARG00000014317	59494	1527	1.44313	589	1.72266	957	1.23394	32	0.0848349	318	0.493334	78	0.102502
ENSOARG00000006209	14645	2424	9.30639	1234	14.6617	1983	10.387	1060	11.416	2456	15.4784	2295	12.252
ENSOARG00000018205	101435	2	0.00110861	3	0.00514625	1	0.000756253	0	0	18	0.0163784	0	0
ENSOARG00000007347	18574	92	0.278497	35	0.327884	202	0.834259	121	1.02749	170	0.844755	115	0.484067
ENSOARG00000013118	19838	3062	8.67852	2761	24.2173	2349	9.08323	518	4.11841	5289	24.6072	1810	7.13335
ENSOARG00000011235	8271	953	6.47848	365	7.67879	701	6.50152	524	9.99243	715	7.97876	950	8.98004
ENSOARG00000014753	1144	2701	132.751	749	113.924	2516	168.71	3416	470.966	2793	225.337	6364	434.927
ENSOARG00000014483	237	6049	1435.07	2107	1546.94	4177	1351.98	4590	3054.65	5602	2181.63	7228	2384.42
ENSOARG00000000623	2054	41	1.12233	4	0.338858	38	1.41918	46	3.53228	39	1.75247	68	2.58834
ENSOARG00000004919	14102	18	0.0717679	22	0.271456	11	0.0598366	10	0.111845	46	0.301068	74	0.410264
ENSOARG00000009653	3451	1592	25.938	1096	55.2616	2368	52.6371	233	10.649	299	7.99675	299	6.7739
ENSOARG00000013640	2264	514	12.7651	251	19.291	433	14.6712	912	63.5355	495	20.1798	1648	56.9106
ENSOARG00000014830	43940	2399	3.06979	766	3.03338	1636	2.85613	26	0.0933278	597	1.25401	25	0.0444828
ENSOARG00000017675	1053	845	45.1197	140	23.1344	509	37.0804	1028	153.979	686	60.1289	1136	84.3456
ENSOARG00000009172	3200	32	0.562261	3	0.163128	55	1.31846	0	0	1	0.0288428	0	0
ENSOARG00000013236	884	6098	387.858	2343	461.188	4447	385.896	5764	1028.42	5795	605.046	11088	980.649
ENSOARG00000016655	5197	1	0.010819	10	0.334815	7	0.103324	6	0.182094	27	0.479511	9	0.135395
ENSOARG00000021167	19609	1788	5.12685	508	4.50782	672	2.62887	127	1.02152	1942	9.14073	210	0.837291
ENSOARG00000002087	1688	736	24.5157	346	35.6666	785	35.674	1202	112.313	1076	58.8338	3026	140.155
ENSOARG00000000705	3280	113	1.93706	89	4.72143	110	2.57261	229	11.0118	128	3.60183	400	9.53452
ENSOARG00000020868	22109	6013	15.2919	3967	31.2213	3265	11.3284	1300	9.2741	7632	31.8608	3256	11.514
ENSOARG00000010179	110044	152	0.0776632	119	0.188165	151	0.105261	6	0.00859969	43	0.0360653	0	0
ENSOARG00000021182	31930	97	0.170809	70	0.381467	168	0.403613	4	0.0197587	23	0.0664838	9	0.0220372
ENSOARG00000008351	46918	203	0.243273	101	0.374576	100	0.163499	48	0.161361	230	0.452455	136	0.226627
ENSOARG00000015778	8018	283	1.98453	115	2.49568	298	2.85105	63	1.23929	410	4.7196	196	1.91118
ENSOARG00000002647	93500	2616	1.57313	918	1.7084	1214	0.996006	38	0.0641017	561	0.553782	62	0.0518433
ENSOARG00000003646	6731	1970	16.456	669	17.2944	821	9.35661	1506	35.2893	1441	19.7593	1828	21.2329
ENSOARG00000005839	9944	662	3.74313	168	2.93972	525	4.04998	289	4.58389	599	5.55972	510	4.00979
ENSOARG00000008277	13787	313	1.27648	173	2.1834	765	4.25644	2	0.0228801	90	0.602504	4	0.0226831
ENSOARG00000004529	604	42	3.90976	26	7.49021	35	4.44515	45	11.751	51	7.79328	94	12.1676
ENSOARG00000014199	7835	1376	9.87456	611	13.5694	750	7.34306	63	1.26823	1945	22.9123	249	2.48469
ENSOARG00000012787	6553	701	6.01473	214	5.6824	574	6.71934	795	19.1348	694	9.77477	1600	19.0894
ENSOARG00000008429	3225	3149	54.9011	927	50.0159	2569	61.1068	4732	231.426	2879	82.3947	8728	211.591
ENSOARG00000005896	10356	521	2.82868	161	2.70515	438	3.24442	1332	20.2866	357	3.18173	1903	14.3668
ENSOARG00000004826	25052	215	0.482541	169	1.17382	243	0.744079	6	0.0377752	67	0.246842	4	0.0124833
ENSOARG00000016506	944	24	1.42948	6	1.10595	14	1.13766	47	7.85278	19	1.85767	53	4.38951
ENSOARG00000007693	7893	138	0.983049	52	1.14635	109	1.05935	20	0.399655	220	2.57257	41	0.40612
ENSOARG00000019708	5652	2005	19.9457	468	14.4079	1122	15.2281	1273	35.5242	1431	23.3682	1716	23.7371
ENSOARG00000002593	94780	776	0.460345	280	0.514043	721	0.583544	183	0.304531	848	0.825784	720	0.593921
ENSOARG00000012685	13992	270	1.08498	76	0.94513	161	0.882675	97	1.09343	283	1.86678	133	0.743164
ENSOARG00000005284	1514	4382	162.736	1492	171.475	3156	159.906	5749	598.914	3986	242.996	10675	551.258
ENSOARG00000011192	249	2381	537.648	757	528.998	2233	687.93	1891	1197.82	2456	910.366	3103	974.305
ENSOARG00000001516	18843	1311	3.91193	519	4.79264	912	3.71278	223	1.86661	1395	6.833	950	3.94172
ENSOARG00000018172	2370	858	20.3553	190	13.9496	447	14.4682	393	26.1542	616	23.9894	671	22.1354
ENSOARG00000003117	7853	830	5.94266	553	12.2531	646	6.31033	7	0.140592	269	3.16158	10	0.0995582
ENSOARG00000007992	20644	33	0.089879	14	0.118003	23	0.0854651	11	0.084042	66	0.295078	13	0.0492337
ENSOARG00000009580	146638	5523	2.11771	2586	3.0686	5172	2.70562	565	0.607715	899	0.565849	720	0.383883
ENSOARG00000018850	1834	2066	63.3387	649	61.5748	1570	65.6682	2153	185.158	1762	88.6735	3068	130.788
ENSOARG00000000891	54825	2605	2.67157	920	2.91989	2834	3.9653	1103	3.17318	2747	4.62453	2445	3.48669
ENSOARG00000009518	1327	51	2.16091	22	2.88476	24	1.38738	122	14.5006	24	1.66927	213	12.5494
ENSOARG00000014599	33985	1074	1.77687	606	3.10272	1043	2.35425	1295	6.01008	1168	3.17207	2359	5.42692
ENSOARG00000006456	1651	34857	1187.08	8212	865.485	24440	1135.56	23434	2238.71	26850	1501.01	30528	1445.65
ENSOARG00000013126	889	20536	1298.83	4350	851.423	17092	1474.84	33522	5947.38	21727	2255.72	83888	7377.53
ENSOARG00000001725	11402	2180	10.7501	528	8.05769	1031	6.93638	421	5.8237	1936	15.6715	1051	7.20666
ENSOARG00000014486	24233	103	0.238984	74	0.531352	103	0.326051	33	0.214785	423	1.61109	7	0.0225841
ENSOARG00000005631	18421	327	0.998097	72	0.680107	126	0.524701	9	0.0770597	44	0.220458	5	0.0212212
ENSOARG00000010953	68228	279	0.229922	5	0.0127516	160	0.179892	10	0.0231172	0	0	17	0.0194804
ENSOARG00000014025	3321	866	14.6618	235	12.3128	402	9.28565	368	17.4774	620	17.231	562	13.2306
ENSOARG00000007447	22023	173	0.44168	63	0.497762	48	0.167194	7	0.0501325	222	0.930387	6	0.0213004
ENSOARG00000000665	4055	2117	29.3541	948	40.6795	2501	47.3127	1154	44.8862	2407	54.7864	2646	51.0166
ENSOARG00000000279	8779	9	0.0576415	0	0	2	0.0174759	12	0.215593	9	0.0946204	13	0.115774
ENSOARG00000003988	7406	1	0.00759197	0	0	4	0.0414316	11	0.234265	0	0	18	0.190021
ENSOARG00000006557	489729	138	0.0158439	40	0.0142122	70	0.0109647	10	0.00322064	13	0.00245005	0	0
ENSOARG00000000822	321	13204	2312.8	3984	2159.59	11305	2701.6	27146	13338.2	10539	3030.27	48945	11921.1
ENSOARG00000003876	13715	115	0.471455	72	0.91347	141	0.788639	127	1.46051	160	1.07674	312	1.77857
ENSOARG00000009782	8717	13675	88.2061	4792	95.655	10418	91.6795	7027	127.145	11669	123.553	14463	129.719
ENSOARG00000014381	4375	25	0.321292	8	0.318178	18	0.315609	15	0.540768	27	0.569604	40	0.714817
ENSOARG00000012154	56850	2190	2.16597	779	2.38432	1706	2.30199	336	0.932194	2933	4.76177	519	0.713756
ENSOARG00000008892	7439	3254	24.5947	886	20.7242	2160	22.2738	2475	52.4757	2709	33.611	5054	53.117
ENSOARG00000014540	39718	2386	3.3777	1215	5.32288	2300	4.44217	2264	8.99056	2647	6.15111	1913	3.76565
ENSOARG00000019763	3943	0	0	0	0	0	0	2	0.080002	2	0.0468156	8	0.158627
ENSOARG00000003984	2037	4650	128.351	1334	113.952	3808	143.404	7050	545.878	4104	185.953	13143	504.448
ENSOARG00000018169	6876	404	3.30357	302	7.64238	333	3.71504	5	0.114692	121	1.62419	17	0.193297
ENSOARG00000001476	17348	1425	4.61853	837	8.39525	1360	6.01374	106	0.963727	2531	13.4657	204	0.919377
ENSOARG00000003257	6296	614	5.4833	176	4.86414	446	5.43407	16	0.400823	834	12.2261	115	1.42806
ENSOARG00000012266	4466	2021	25.444	417	16.2471	1027	17.6403	848	29.9485	1365	28.2099	1527	26.7321
ENSOARG00000009521	3225	303	5.28264	122	6.58246	178	4.23395	123	6.01552	313	8.95781	266	6.44859
ENSOARG00000003313	1335	428	18.0261	154	20.0723	214	12.2967	188	22.2113	322	22.2619	351	20.556
ENSOARG00000007934	939	261	15.6283	67	12.4156	188	15.3584	1	0.16797	37	3.63683	18	1.49872
ENSOARG00000016638	23186	304	0.737201	179	1.34334	287	0.949535	203	1.38092	338	1.34548	380	1.28136
ENSOARG00000007940	108862	96	0.049583	37	0.0591403	53	0.0373469	40	0.0579537	115	0.0975009	46	0.0330365
ENSOARG00000017208	4146	266	3.60737	108	4.53265	376	6.95686	587	22.3309	250	5.56542	980	18.4803
ENSOARG00000016084	39927	1352	1.90392	402	1.75193	1044	2.00581	1270	5.01689	1156	2.67226	1334	2.61217
ENSOARG00000012478	12700	45	0.199226	12	0.164413	35	0.211407	69	0.856926	23	0.167152	113	0.695645
ENSOARG00000009654	25935	83	0.179941	74	0.496482	81	0.239582	8	0.0486521	204	0.725991	46	0.138671
ENSOARG00000013296	5490	12255	125.51	3233	102.469	8317	116.212	9417	270.544	9259	155.661	14399	205.056
ENSOARG00000004545	42875	464	0.608488	107	0.434248	374	0.669148	151	0.555483	514	1.10649	226	0.412114
ENSOARG00000017817	99260	368	0.208455	116	0.203349	289	0.223346	17	0.027013	56	0.0520716	27	0.0212668
ENSOARG00000009164	3188	477	8.41275	196	10.6978	476	11.4536	429	21.2245	450	13.0281	573	14.0523
ENSOARG00000016425	794	89	6.30242	48	10.5191	79	7.63241	178	35.3588	86	9.9969	348	34.2666
ENSOARG00000011575	736	189	14.4385	88	20.8048	121	12.6114	129	27.6446	234	29.3444	355	37.7106
ENSOARG00000014369	113816	3670	1.81301	1016	1.55327	1764	1.18891	60	0.0831468	758	0.614686	95	0.0652579
ENSOARG00000010438	1844	3859	117.666	1096	103.421	2616	108.826	5395	461.454	2945	147.405	8621	365.519
ENSOARG00000000604	183	72	22.1218	14	13.3117	65	27.2469	63	54.2984	79	39.844	148	63.23
ENSOARG00000010687	5911	795	7.56213	339	9.97922	749	9.72021	1053	28.0973	754	11.7733	1812	23.9668
ENSOARG00000004123	24284	71	0.16439	36	0.257953	75	0.236917	31	0.201344	133	0.505497	44	0.141659
ENSOARG00000014949	3224	38752	675.83	8484	457.892	35445	843.364	60844	2976.6	33022	945.356	111976	2715.45
ENSOARG00000006246	77373	204	0.148245	114	0.256374	509	0.504642	12	0.0244619	56	0.0668014	11	0.0111152
ENSOARG00000004412	93	346	209.185	133	248.844	321	264.775	1216	2062.28	154	152.836	2035	1710.78
ENSOARG00000017005	393	1331	190.425	570	252.371	1128	220.177	1319	529.359	1287	302.255	1560	310.345
ENSOARG00000003537	491613	2325	0.265912	1361	0.481718	1807	0.281961	128	0.0410662	635	0.119217	92	0.0146311
ENSOARG00000003782	4712	6240	74.459	2643	97.6	6869	111.826	117	3.91632	1893	37.0794	354	5.87368
ENSOARG00000017855	19596	3587	10.2921	1570	13.9409	2514	9.84131	119	0.957805	844	3.97523	207	0.825877
ENSOARG00000000472	31032	1333	2.41523	628	3.52134	1029	2.54367	2139	10.8717	1141	3.39362	4120	10.3801
ENSOARG00000004950	57222	170	0.167041	44	0.133797	123	0.164891	87	0.239803	144	0.232267	146	0.199481
ENSOARG00000007383	1011	20262	1126.86	3380	581.733	18288	1387.62	32066	5002.55	17036	1555.26	58111	4493.86
ENSOARG00000010642	103464	183	0.0994489	115	0.193404	81	0.0600552	17	0.0259154	17	0.0151652	13	0.00982351
ENSOARG00000005207	957	2	0.117505	1	0.181822	4	0.320629	3	0.494433	24	2.31466	0	0
ENSOARG00000017246	1732	850	27.5937	339	34.0573	482	21.3478	422	38.4293	792	42.2051	1148	51.8211
ENSOARG00000003331	22299	3015	7.60221	1273	9.93347	2322	7.98788	9392	66.4309	1912	7.91389	12160	42.6345
ENSOARG00000005042	346158	763	0.123933	309	0.155325	432	0.0957336	36	0.0164031	154	0.0410614	22	0.00496891
ENSOARG00000005328	25512	24	0.0528938	3	0.0204614	2	0.00601368	11	0.0680058	33	0.119387	2	0.00612912
ENSOARG00000004235	4122	418	5.70173	71	2.99715	188	3.49868	276	10.5608	297	6.65022	269	5.10219
ENSOARG00000009499	22293	72	0.181594	3	0.0234159	19	0.0653793	1	0.00707505	0	0	0	0
ENSOARG00000001273	2306	1872	45.6441	369	27.8436	994	33.066	478	32.6939	1624	65.0001	845	28.649
ENSOARG00000011904	5718	163	1.60281	26	0.791201	63	0.845184	114	3.14455	106	1.711	112	1.53139
ENSOARG00000003221	89286	100	0.0629731	47	0.0915951	76	0.0652958	37	0.0653606	123	0.127148	83	0.0726787
ENSOARG00000001452	846	14	0.930456	9	1.8511	20	1.81349	44	8.20314	25	2.72745	188	17.374
ENSOARG00000005505	106873	34	0.0178875	59	0.0960598	15	0.0107666	4	0.00590323	130	0.11227	2	0.0014631
ENSOARG00000006466	8880	2098	13.2841	431	8.44544	2750	23.7561	1912	33.9604	2250	23.386	3523	31.0179
ENSOARG00000011084	7283	0	0	0	0	0	0	2	0.0433129	17	0.21544	0	0
ENSOARG00000009174	2271	74	1.83212	16	1.22592	61	2.06048	87	6.04227	99	4.02351	51	1.75576
ENSOARG00000014742	44243	217	0.275774	56	0.220243	86	0.149111	311	1.1087	124	0.258681	466	0.823482
ENSOARG00000006083	20189	492	1.37021	193	1.66341	747	2.83832	12	0.0937485	154	0.704033	32	0.123922
ENSOARG00000019381	68255	631	0.519796	246	0.627131	416	0.467535	14	0.0323513	132	0.178495	33	0.0378
ENSOARG00000015615	393	76	10.8732	2	0.885514	10	1.95192	181	72.6413	13	3.05308	197	39.191
ENSOARG00000006824	21913	1159	2.97385	447	3.54947	1472	5.15301	1557	11.2069	1283	5.40396	2730	9.74033
ENSOARG00000017489	52856	558	0.593578	80	0.263362	207	0.300421	5	0.0149202	89	0.155411	1	0.00147917
ENSOARG00000000301	5262	1390	14.8526	388	12.8304	1013	14.7677	951	28.5054	1569	27.5207	2894	42.9992
ENSOARG00000001689	30036	823	1.54062	270	1.56415	605	1.54514	579	3.04042	741	2.277	1145	2.98041
ENSOARG00000008529	15469	1396	5.07413	500	5.62426	1190	5.90119	1311	13.3671	1606	9.58232	3618	18.286
ENSOARG00000015045	6290	8769	78.3858	3264	90.2937	6998	85.345	154	3.8616	2467	36.1998	182	2.26221
ENSOARG00000017769	1244	26	1.17514	1	0.139874	18	1.10996	38	4.81794	22	1.63226	37	2.32538
ENSOARG00000020361	30601	677	1.24392	294	1.67174	538	1.34866	1957	10.0868	424	1.27884	2501	6.38985
ENSOARG00000000717	15137	644	2.39213	289	3.32212	987	5.00187	770	8.02322	790	4.81698	934	4.82414
ENSOARG00000011366	1610	11334	395.818	3538	382.375	6214	296.074	3902	382.26	8591	492.499	7893	383.291
ENSOARG00000011916	4455	517	6.52501	222	8.67088	909	15.652	2270	80.3667	484	10.0273	2611	45.8218
ENSOARG00000017916	4442	804	10.1769	160	6.26757	541	9.34273	965	34.2647	601	12.4877	1627	28.6366
ENSOARG00000009097	33489	112	0.188042	70	0.363709	539	1.23464	142	0.668781	1159	3.19425	1916	4.47307
ENSOARG00000003599	1126	3452	172.374	846	130.734	2010	136.934	2978	417.142	2811	230.414	6092	422.994
ENSOARG00000010791	6701	2174	18.2414	519	13.4768	1497	17.1371	1218	28.6685	1816	25.0129	2395	27.9434
ENSOARG00000019505	67676	1711	1.42152	485	1.247	1049	1.18904	1152	2.68482	1452	1.98025	2695	3.11341
ENSOARG00000010899	11068	1761	8.94599	287	4.51202	1087	7.53382	1069	15.2337	1204	10.0403	1420	10.0307
ENSOARG00000012896	24094	77	0.179688	26	0.187768	10	0.031838	0	0	4	0.0153228	1	0.00324492
ENSOARG00000002055	38124	1356	1.99986	305	1.39206	804	1.61775	419	1.73346	976	2.36286	1077	2.20867
ENSOARG00000013665	93816	389	0.233137	151	0.280064	353	0.288637	271	0.455607	366	0.360074	304	0.253343
ENSOARG00000000332	423	956	127.074	1268	521.599	1215	220.339	3873	1444.13	988	215.578	5188	958.898
ENSOARG00000017897	34007	66	0.109122	40	0.204668	51	0.115042	14	0.0649318	124	0.336543	14	0.0321864
ENSOARG00000003022	1798	2179	68.1406	799	77.3241	1938	82.6835	3349	293.781	1859	95.4282	4779	207.807
ENSOARG00000019418	4366	2050	26.4003	562	22.3981	1492	26.2144	3433	124.019	1509	31.9002	6446	115.43
ENSOARG00000002053	68046	304	0.251194	149	0.381014	259	0.291979	2	0.0046358	86	0.11665	1	0.00114897
ENSOARG00000001338	504	136	15.1721	48	16.5718	126	19.1776	218	68.2219	117	21.4261	260	40.3325
ENSOARG00000009728	4779	492	5.7885	237	8.62917	689	11.0595	6	0.198021	163	3.14802	30	0.490791
ENSOARG00000014083	1468	10420	399.098	2944	348.955	7210	376.759	8198	880.805	9548	600.307	19133	1018.99
ENSOARG00000019802	24359	150	0.346234	75	0.535747	138	0.434585	37	0.239574	228	0.863898	79	0.25356
ENSOARG00000005477	141365	591	0.235063	306	0.376649	1063	0.576828	2257	2.51818	731	0.477268	2630	1.45454
ENSOARG00000006351	1286	2476	108.255	543	73.4711	1628	97.111	3331	408.537	1769	126.962	6290	382.404
ENSOARG00000006508	2160	13	0.338398	7	0.5639	5	0.177571	21	1.53343	13	0.555491	21	0.760113
ENSOARG00000017009	7250	904	7.01082	260	6.24012	595	6.29555	522	11.3561	758	9.6498	1134	12.2289
ENSOARG00000007833	1418	333	13.204	112	13.7436	209	11.3064	253	28.1412	258	16.7931	442	24.3702
ENSOARG00000017906	7236	2371	18.4235	734	17.6504	1679	17.7995	1036	22.5818	1854	23.6482	1823	19.697
ENSOARG00000001090	4440	148	1.8742	69	2.70411	151	2.60885	16	0.568375	249	5.17611	136	2.3948
ENSOARG00000019002	4189	49	0.657694	44	1.82768	44	0.805744	0	0	8	0.176265	0	0
ENSOARG00000010444	34527	123	0.200302	27	0.13607	35	0.0777614	30	0.137044	124	0.331474	49	0.110956
ENSOARG00000009209	7557	1744	12.9758	640	14.7363	1319	13.3891	798	16.6553	1467	17.9171	1527	15.798
ENSOARG00000009308	5531	1199	12.1886	179	5.63128	1003	13.9108	1974	56.2913	839	14.0006	3251	45.9543
ENSOARG00000009261	1454	323	12.4904	162	19.3869	368	19.415	410	44.4751	336	21.3286	759	40.8122
ENSOARG00000004370	1193	4232	199.454	1223	178.379	4843	311.407	7118	941.056	4576	354.024	16672	1092.6
ENSOARG00000003677	2597	71147	1540.36	20010	1340.7	59000	1742.75	84814	5151.02	66744	2372.07	188536	5675.9
ENSOARG00000012105	689	24495	1998.92	6394	1614.77	23937	2665.05	54233	12414.9	25612	3430.93	155814	17680.7
ENSOARG00000004696	2407	4533	105.888	2479	179.208	4033	128.531	2111	138.328	4539	174.049	4747	154.19
ENSOARG00000009111	21363	1426	3.75315	466	3.79561	1222	4.38797	1604	11.8424	1233	5.32707	2028	7.42196
ENSOARG00000009697	2322	765	18.5241	189	14.1631	367	12.1244	1165	79.1337	456	18.1255	1542	51.92
ENSOARG00000020063	663	167	14.1625	20	5.24897	111	12.8429	158	37.5873	146	20.3248	129	15.2121
ENSOARG00000009581	9591	2366	13.8704	1060	19.2309	1869	14.9486	1832	30.1272	2101	20.2185	3562	29.0364
ENSOARG00000019904	5887	2419	23.1036	538	15.9018	1996	26.0089	2199	58.9154	1981	31.0583	2794	37.1061
ENSOARG00000010575	2330	1154	27.8476	998	74.5302	746	24.5605	73	4.94157	1951	77.2838	243	8.15386
ENSOARG00000014183	14050	922	3.68971	314	3.88876	247	1.34858	6	0.0673554	179	1.17588	0	0
ENSOARG00000009661	1927	115	3.35548	65	5.86934	131	5.21488	158	12.9322	143	6.84923	374	15.1741
ENSOARG00000005949	18582	2043	6.18179	747	6.99497	1691	6.98081	1531	12.9951	1685	8.36941	2428	10.2157
ENSOARG00000003014	15853	0	0	1	0.0109761	3	0.0145166	12	0.11939	3	0.0174661	6	0.0295905
ENSOARG00000005542	2808	27061	541.857	6142	380.602	18141	495.586	24535	1378.12	24223	796.192	58481	1628.28
ENSOARG00000017001	98953	853	0.484683	273	0.480056	714	0.553508	380	0.605693	738	0.688358	701	0.553862
ENSOARG00000004375	184820	440	0.133857	249	0.234427	344	0.142779	125	0.106674	886	0.442458	316	0.133675
ENSOARG00000017799	22514	1391	3.47386	530	4.0962	648	2.20789	39	0.273218	290	1.18887	49	0.170159
ENSOARG00000013810	24070	881	2.05796	292	2.11089	656	2.09066	859	5.62879	736	2.82221	1625	5.27825
ENSOARG00000001250	4952	41	0.465523	8	0.281104	50	0.774541	91	2.8984	60	1.1183	286	4.51542
ENSOARG00000007403	18313	1406	4.31682	1104	10.4898	1363	5.70941	408	3.51397	1895	9.55074	1421	6.06663
ENSOARG00000010029	3835	31144	456.612	10431	473.28	30895	617.985	26981	1109.66	36233	872.019	69502	1416.92
ENSOARG00000016841	309	5980	1088.13	2507	1411.74	5745	1426.22	3836	1958.02	5533	1652.68	5452	1379.46
ENSOARG00000013596	222887	692	0.174566	154	0.120225	374	0.128719	393	0.278103	478	0.197939	807	0.283075
ENSOARG00000018311	1149	1105	54.073	391	59.2127	714	47.6687	288	39.5339	1014	81.4526	757	51.5096
ENSOARG00000002033	9340	3140	18.9026	1240	23.1011	1623	13.3299	804	13.5771	3359	33.1933	976	8.16988
ENSOARG00000011483	7661	1784	13.0933	608	13.8094	1088	10.8943	1910	39.3229	1401	16.8787	3644	37.1882
ENSOARG00000005841	38873	535	0.773827	205	0.917622	337	0.665023	138	0.559924	561	1.33199	289	0.581249
ENSOARG00000005289	730	1139	87.7282	230	54.823	989	103.927	1406	303.781	958	121.124	1802	192.994
ENSOARG00000000250	204	1342	369.88	497	423.92	1073	403.482	813	628.576	1154	522.111	1657	635.046
ENSOARG00000006657	1762	249	7.94569	95	9.38157	103	4.48421	106	9.4885	194	10.1621	209	9.2737
ENSOARG00000020584	2989	1416	26.6364	396	23.053	1143	29.3343	1857	97.9904	1109	34.2447	3477	90.9476
ENSOARG00000011320	576	9665	943.447	3275	989.342	9959	1326.32	3835	1050.12	12970	2078.28	14067	1909.38
ENSOARG00000015665	11951	502	2.36177	117	1.70349	147	0.943557	3	0.0395927	86	0.664173	0	0
ENSOARG00000002512	5250	938	10.0457	531	17.5992	854	12.4782	1326	39.8366	913	16.0509	2694	40.1191
ENSOARG00000013155	974	3322	191.769	1229	219.559	3629	285.814	7200	1165.93	2796	264.951	15924	1278.22
ENSOARG00000003226	29573	435	0.82705	172	1.01202	323	0.837842	189	1.00801	417	1.30145	534	1.41175
ENSOARG00000009258	17220	1950	6.36707	670	6.77017	1729	7.70224	1845	16.899	1694	9.07962	2439	11.0737
ENSOARG00000018244	24577	184	0.420947	125	0.884991	120	0.374548	86	0.551909	220	0.826192	133	0.423093
ENSOARG00000013041	5450	13463	138.894	6186	197.502	18550	261.097	17488	506.106	14989	253.842	23530	337.55
ENSOARG00000010592	5787	42668	414.56	11596	348.668	33213	440.26	42442	1156.75	37604	599.747	93622	1264.84
ENSOARG00000003068	38191	503	0.740534	158	0.71987	525	1.05452	26	0.107377	73	0.176421	75	0.153537
ENSOARG00000017084	3239	36	0.624928	18	0.966984	24	0.568402	36	1.75303	27	0.769379	59	1.42414
ENSOARG00000000067	2773	1209	24.514	214	13.4283	647	17.8982	1038	59.0398	861	28.6576	1908	53.7949
ENSOARG00000017123	56528	134	0.133284	103	0.317053	72	0.0977066	5	0.013951	30	0.0489829	0	0
ENSOARG00000006969	36349	0	0	0	0	0	0	29	0.125836	14	0.0355486	0	0
ENSOARG00000016713	23038	8855	21.6114	1807	13.6481	3995	13.3023	4946	33.8616	5186	20.7766	7114	24.1425
ENSOARG00000009101	4162	54870	741.261	19250	804.797	46844	863.39	47419	1797	51039	1131.85	101687	1910.19
ENSOARG00000011185	1367	1043	42.8997	314	39.9686	657	36.8682	158	18.23	1045	70.5562	795	45.4686
ENSOARG00000018066	41433	1576	2.13869	658	2.76336	2021	3.74175	75	0.285504	2429	5.41089	848	1.60016
ENSOARG00000012695	130717	8	0.00344109	7	0.00931802	7	0.00410791	16	0.0193057	17	0.0120034	15	0.00897164
ENSOARG00000009299	1255	2244	100.535	1495	207.279	2915	178.176	2584	324.748	4181	307.485	9651	601.231
ENSOARG00000010124	262607	533	0.114119	180	0.119268	579	0.169133	336	0.201804	454	0.159565	624	0.185777
ENSOARG00000014928	1367	488	20.0719	88	11.2014	194	10.8865	81	9.34575	396	26.7371	318	18.1874
ENSOARG00000002980	529	0	0	18	5.92072	48	6.9605	0	0	77	13.4345	20	2.95588
ENSOARG00000019097	70074	406	0.325767	156	0.38737	359	0.393	353	0.79454	352	0.463632	706	0.787699
ENSOARG00000013291	82091	1337	0.915744	382	0.809703	1380	1.28955	1296	2.49004	1852	2.08225	4288	4.08387
ENSOARG00000018856	26946	334	0.696932	46	0.297044	93	0.264755	5	0.0292667	43	0.147286	0	0
ENSOARG00000005516	3935	240	3.42929	54	2.38785	79	1.54006	101	4.04832	135	3.16648	172	3.4174
ENSOARG00000019350	44693	249	0.313255	294	1.14463	336	0.576706	72	0.254092	537	1.10898	169	0.295638
ENSOARG00000007477	252	19	4.23927	15	10.3573	13	3.95729	19	11.8919	25	9.15644	35	10.8588
ENSOARG00000005925	294	2332	445.984	1466	867.65	3244	846.425	7558	4054.69	2686	843.23	20254	5386.12
ENSOARG00000017595	2906	31	0.599797	9	0.538896	11	0.29037	1	0.0542753	53	1.68332	4	0.107616
ENSOARG00000010658	143179	43	0.016886	9	0.0109376	17	0.00910803	17	0.018727	38	0.0244958	48	0.0262105
ENSOARG00000007018	4980	4918	55.5261	1277	44.619	3455	53.2199	4087	129.441	3648	67.6103	6592	103.491
ENSOARG00000004256	2322	1750	42.3754	418	31.3236	1173	38.7517	1642	111.534	1276	50.7196	2566	86.3987
ENSOARG00000020295	21055	10	0.0267044	0	0	2	0.00728668	1	0.00749105	27	0.118357	1	0.00371328
ENSOARG00000006309	6393	97	0.85311	36	0.979841	34	0.407971	61	1.50495	69	0.996166	71	0.868293
ENSOARG00000010414	13741	6820	27.9064	2726	34.5196	5248	29.2975	1769	20.3052	7317	49.1476	3895	22.1616
ENSOARG00000019460	10721	0	0	0	0	0	0	1	0.0147117	47	0.404622	0	0
ENSOARG00000017867	770	811	59.22	105	23.7277	325	32.3778	415	85.0071	482	57.7755	679	68.9432
ENSOARG00000020694	4631	746	9.05737	167	6.27479	459	7.60314	451	15.3603	511	10.1844	714	12.0541
ENSOARG00000010287	18697	1287	3.8703	335	3.11767	336	1.37855	43	0.362739	1205	5.94843	116	0.485064
ENSOARG00000006356	105509	444	0.236609	159	0.26222	417	0.303181	7	0.0104642	125	0.109347	2	0.00148202
ENSOARG00000001349	4930	939	10.7092	430	15.1768	596	9.27373	298	9.53382	872	16.3251	756	11.9891
ENSOARG00000017979	150178	20	0.00748793	28	0.0324421	30	0.0153239	22	0.0231054	36	0.022125	53	0.0275919
ENSOARG00000013006	7111	1055	8.3418	681	16.6638	1274	13.7434	751	16.6574	1339	17.3795	2237	24.5951
ENSOARG00000003187	64197	1902	1.66584	702	1.90274	1493	1.78402	1423	3.49613	1703	2.44843	3108	3.78511
ENSOARG00000018442	84798	632	0.419054	277	0.568397	657	0.59434	351	0.652859	590	0.642175	660	0.608515
ENSOARG00000004656	2141	1309	34.3765	283	23	681	24.3998	1552	114.333	813	35.0478	2594	94.7253
ENSOARG00000014252	17888	93	0.292321	43	0.418277	84	0.360224	84	0.740654	78	0.402458	137	0.598786
ENSOARG00000004704	51398	471	0.515244	172	0.582291	487	0.726838	12	0.0368242	124	0.222671	20	0.0304226
ENSOARG00000012938	444	1844	233.516	873	342.128	896	154.803	18	6.39422	498	103.522	22	3.87394
ENSOARG00000015384	14624	389	1.49562	104	1.23744	318	1.66808	144	1.55308	425	2.68232	615	3.28792
ENSOARG00000010776	43300	24	0.0311646	77	0.309429	31	0.0549198	30	0.109278	91	0.193973	37	0.0668077
ENSOARG00000008517	33873	403	0.668944	289	1.48457	227	0.514076	85	0.395788	592	1.61308	99	0.228504
ENSOARG00000018207	4567	84085	1035.2	34110	1299.6	83387	1400.63	137988	4765.5	68051	1375.28	236085	4041.57
ENSOARG00000018077	87352	190	0.122298	59	0.117527	112	0.0983558	11	0.0198618	26	0.0274718	4	0.00358014
ENSOARG00000011579	21078	658	1.75523	204	1.68406	462	1.68139	585	4.37748	467	2.04491	867	3.2159
ENSOARG00000020107	237	70	16.6069	10	7.34192	52	16.831	85	56.5677	56	21.8086	189	62.3485
ENSOARG00000012211	1749	12438	399.852	4336	431.377	14239	624.518	6449	581.568	12447	656.844	10392	464.539
ENSOARG00000002633	4056	1182	16.3854	290	12.4411	659	12.4636	517	20.1044	825	18.7734	723	13.9365
ENSOARG00000016678	51414	37	0.040463	47	0.159065	116	0.173074	2	0.00613545	16	0.0287227	1	0.00152066
ENSOARG00000017976	22582	280	0.697162	152	1.17122	222	0.754129	18	0.125721	64	0.26158	8	0.0276975
ENSOARG00000014804	4079	417	5.74805	107	4.56444	332	6.24366	425	16.4336	512	11.5852	1428	27.3708
ENSOARG00000003355	18440	552	1.68312	166	1.56641	444	1.84704	464	3.96876	587	2.93809	1334	5.65598
ENSOARG00000015227	14772	580	2.20763	224	2.63856	500	2.59648	23	0.245576	143	0.893478	23	0.121731
ENSOARG00000002851	23437	8	0.0191923	4	0.0296972	13	0.0425497	8	0.0538376	41	0.161462	20	0.0667176
ENSOARG00000013169	5774	56184	547.109	19293	581.408	54348	722.041	64459	1760.78	53281	851.693	138649	1877.38
ENSOARG00000006957	33124	11387	19.3288	6418	33.7143	11001	25.4768	1636	7.79001	16010	44.6104	5801	13.6922
ENSOARG00000005214	2702	474	9.8635	126	8.11415	299	8.48869	540	31.5214	330	11.2724	798	23.0903
ENSOARG00000002236	12099	1196	5.55802	317	4.55898	739	4.68543	529	6.89611	945	7.20891	1342	8.67193
ENSOARG00000011274	83790	116	0.0778402	87	0.18067	117	0.107115	78	0.146825	156	0.171838	105	0.0979738
ENSOARG00000012754	28655	118	0.231537	79	0.479716	189	0.50596	49	0.269708	210	0.676404	118	0.321954
ENSOARG00000001800	7450	110	0.830184	24	0.560548	91	0.937001	12	0.254052	137	1.69727	68	0.713617
ENSOARG00000013519	2449	1255	28.8133	454	32.2571	763	23.8996	395	25.4394	1065	40.1373	853	27.2316
ENSOARG00000010045	53858	1271	1.32689	1272	4.10955	3414	4.8626	162	0.474419	4643	7.95675	492	0.714213
ENSOARG00000012325	5643	153	1.52447	53	1.63427	64	0.870011	1	0.0279504	21	0.343476	4	0.0554195
ENSOARG00000001428	2267	32556	807.454	6833	524.466	21009	710.9	22300	1551.5	22845	930.094	38394	1324.11
ENSOARG00000000775	1591	478	16.8926	128	13.999	251	12.102	77	7.6334	480	27.8457	175	8.59964
ENSOARG00000003704	1866	380	11.4501	131	12.2157	224	9.20855	431	36.4304	270	13.3549	798	33.4352
ENSOARG00000017347	60087	28	0.0262009	20	0.0579172	29	0.0370231	3	0.00787478	75	0.115204	8	0.0104093
ENSOARG00000004856	1759	4726	151.066	886	87.6447	2723	118.751	1883	168.843	3227	169.325	3775	167.789
ENSOARG00000017949	128106	458	0.201018	220	0.298821	448	0.268265	334	0.41122	379	0.273059	460	0.280738
ENSOARG00000017624	16832	964	3.22017	935	9.66571	964	4.39335	1054	9.87649	925	5.07216	1606	7.45972
ENSOARG00000012941	3304	628	10.687	106	5.58243	328	7.61533	231	11.0273	405	11.3136	551	13.0384
ENSOARG00000006695	84865	6	0.00397522	4	0.00820142	3	0.00271174	17	0.031595	26	0.0282769	0	0
ENSOARG00000010763	72722	756	0.584513	294	0.70346	429	0.452529	25	0.0542215	168	0.213221	24	0.0258023
ENSOARG00000012968	2422	597	13.8592	95	6.82507	326	10.3252	437	28.458	432	16.4625	1022	32.9905
ENSOARG00000006967	83970	20	0.013392	11	0.0227943	15	0.0137032	23	0.0432018	29	0.0318758	23	0.0214149
ENSOARG00000016957	17837	95	0.299461	32	0.312166	110	0.47307	64	0.565921	90	0.465702	111	0.486535
ENSOARG00000007989	34488	283	0.461378	140	0.706347	113	0.251342	4	0.0182932	61	0.163248	3	0.00680089
ENSOARG00000016908	4249	3282	43.43	643	26.3319	2584	46.651	4667	173.24	2678	58.1716	5306	97.6322
ENSOARG00000013634	2331	417	10.0585	183	13.6605	436	14.3483	704	47.6352	398	15.759	1444	48.4326
ENSOARG00000003243	2399	997	23.367	250	18.1329	727	23.2466	1363	89.6114	688	26.4695	1983	64.6257
ENSOARG00000012808	4484	165	2.06898	85	3.29846	177	3.02805	400	14.0699	138	2.84054	456	7.95082
ENSOARG00000006064	3214	1152	20.1532	351	19.0029	601	14.3444	1600	78.5185	699	20.0733	2084	50.6949
ENSOARG00000013893	24987	837	1.88343	364	2.53481	991	3.04239	392	2.4744	898	3.31703	793	2.48126
ENSOARG00000008740	6185	98	0.890891	26	0.731461	63	0.781368	32	0.816034	115	1.71611	46	0.581475
ENSOARG00000017405	41426	2199	2.98463	442	1.85655	1514	2.80355	2266	8.62749	1548	3.44894	3373	6.36584
ENSOARG00000002895	2545	285	6.29644	164	11.2128	190	5.72692	74	4.58608	308	11.1699	346	10.6292
ENSOARG00000018049	25453	36	0.0795246	4	0.0273451	20	0.0602762	36	0.22308	22	0.0797758	52	0.159727
ENSOARG00000016559	341947	37	0.00608389	11	0.00559747	13	0.00291635	9	0.00415127	51	0.0137657	8	0.00182913
ENSOARG00000002842	1493	1640	61.7621	328	38.2271	951	48.8625	620	65.4982	1362	84.1985	1825	95.5687
ENSOARG00000015963	6210	100	0.905413	16	0.448318	38	0.469404	261	6.62898	12	0.178352	437	5.50177
ENSOARG00000000504	121459	223	0.103232	89	0.127502	167	0.105473	189	0.245431	293	0.222651	73	0.04699
ENSOARG00000011729	2279	926	22.8457	377	28.7842	766	25.7834	496	34.3269	854	34.586	1038	35.6095
ENSOARG00000008841	46911	3809	4.56535	1429	5.30048	3155	5.15917	1750	5.88384	3005	5.91231	3516	5.85985
ENSOARG00000009148	21816	3	0.00773187	1	0.00797596	0	0	8	0.0578379	8	0.0338456	2	0.0071675
ENSOARG00000003310	5596	1408	14.147	365	11.3494	649	8.89656	754	21.2516	938	15.4708	1573	21.9768
ENSOARG00000008328	70349	1029	0.822424	438	1.08336	767	0.836358	33	0.0739867	286	0.375228	14	0.015559
ENSOARG00000014396	3994	318	4.47669	30	1.30699	153	2.93859	10	0.394902	18	0.41596	29	0.567679
ENSOARG00000014856	6287	27	0.241467	9	0.24909	25	0.305036	62	1.55541	5	0.073403	100	1.24357
ENSOARG00000003061	7107	450	3.56012	71	1.73832	265	2.86032	1300	28.8506	178	2.31164	1353	14.8842
ENSOARG00000012801	2884	874	17.0394	404	24.375	873	23.2206	509	27.8369	819	26.2105	927	25.1303
ENSOARG00000006195	1641	822	28.1645	355	37.6424	570	26.6453	660	63.4356	718	40.3834	1404	66.8915
ENSOARG00000006676	6522	1957	16.8713	965	25.7457	1355	15.9373	997	24.1108	1711	24.2134	2250	26.9721
ENSOARG00000009278	15557	492	1.77819	160	1.78958	436	2.14989	606	6.14391	406	2.40873	1520	7.63889
ENSOARG00000001817	5695	6	0.0592374	1	0.0305537	0	0	9	0.249257	2	0.0324133	22	0.302024
ENSOARG00000004703	7750	254	1.84277	102	2.29011	127	1.25706	5	0.101757	42	0.50019	13	0.131146
ENSOARG00000012452	85712	204	0.133822	71	0.144137	95	0.0850231	4	0.00736065	26	0.0279975	11	0.0100338
ENSOARG00000002144	154268	168	0.061231	65	0.0733154	99	0.0492282	3	0.00306721	24	0.0143589	10	0.005068
ENSOARG00000014152	4723	1	0.0119047	2	0.0736834	5	0.0812095	6	0.200369	5	0.0977101	15	0.248305
ENSOARG00000019304	52912	53	0.0563196	9	0.0295969	12	0.0173973	15	0.0447131	45	0.0784956	76	0.112298
ENSOARG00000010451	29078	3849	7.44255	1299	7.77325	3028	7.98815	408	2.21306	5099	16.1848	603	1.62131
ENSOARG00000002177	27291	418	0.861182	100	0.637585	373	1.04844	224	1.29457	431	1.45762	622	1.7819
ENSOARG00000012545	2893	1760	34.206	629	37.8321	1200	31.8191	1556	84.8318	1262	40.2623	2360	63.7788
ENSOARG00000003065	167233	241	0.0810276	30	0.0312146	75	0.0344028	3	0.00282942	20	0.0110381	10	0.0046751
ENSOARG00000009754	1289	149	6.49937	70	9.44937	131	7.79603	6	0.734169	33	2.36292	2	0.121308
ENSOARG00000015252	99686	769	0.433741	496	0.865776	656	0.504806	362	0.572759	913	0.845325	512	0.401558
ENSOARG00000019071	175099	1	0.00032111	5	0.00496872	1	0.000438098	1	0.00090077	18	0.00948803	0	0
ENSOARG00000007922	4659	1463	17.6559	447	16.6945	1364	22.4583	2501	84.6679	1114	22.0689	4516	75.7834
ENSOARG00000014231	25019	163	0.366316	108	0.751124	121	0.370997	9	0.0567375	333	1.22846	15	0.0468742
ENSOARG00000011559	18234	3131	9.65471	787	7.51018	1957	8.23311	842	7.28329	2894	14.6489	1293	5.54408
ENSOARG00000015727	4016	865	12.1105	402	17.4177	1835	35.0507	2	0.0785478	305	7.0096	1	0.0194679
ENSOARG00000010189	48443	68	0.0789253	10	0.0359192	67	0.106096	29	0.0944202	73	0.139085	105	0.169461
ENSOARG00000010700	29296	368	0.706281	135	0.801832	311	0.814342	20	0.107676	80	0.25204	13	0.0346935
ENSOARG00000005354	540	2957	307.89	790	254.561	1704	242.064	1317	384.671	2039	348.506	2283	330.541
ENSOARG00000016980	15056	25	0.0933617	13	0.150242	24	0.12228	25	0.261896	26	0.159386	43	0.223291
ENSOARG00000020972	13874	143	0.579525	76	0.953169	99	0.547379	49	0.557047	191	1.27063	58	0.326843
ENSOARG00000004177	615	96	8.77676	19	5.37572	31	3.86671	2	0.512924	5	0.750382	1	0.127127
ENSOARG00000011854	28559	685	1.34861	164	0.999214	423	1.13619	296	1.63473	426	1.37675	530	1.45093
ENSOARG00000018383	10945	178	0.914413	68	1.08106	227	1.59098	175	2.52185	336	2.83342	764	5.45746
ENSOARG00000006486	19441	77	0.222695	30	0.26851	104	0.410364	229	1.85787	55	0.261115	297	1.1944
ENSOARG00000000741	371	618	93.6597	231	108.342	585	120.959	1682	715.072	268	66.6727	2300	484.693
ENSOARG00000013158	1762	1	0.0319104	0	0	0	0	19	1.70077	4	0.209528	3	0.133115
ENSOARG00000011248	60149	56	0.0523477	33	0.0954648	34	0.0433616	14	0.0367111	95	0.145775	15	0.0194973
ENSOARG00000010585	79293	4	0.00283637	3	0.00658331	3	0.00290229	16	0.0318261	6	0.00698399	4	0.00394401
ENSOARG00000003171	10799	19	0.0989255	12	0.193355	12	0.0852418	23	0.335925	16	0.136749	33	0.238915
ENSOARG00000011150	13133	1420	6.07943	261	3.45807	964	5.63077	2212	26.5656	1223	8.59508	1879	11.186
ENSOARG00000018242	20655	19	0.051721	16	0.134788	72	0.267401	1	0.00763612	4	0.017874	3	0.0113556
ENSOARG00000001408	23729	27	0.0639768	15	0.109994	36	0.11638	35	0.232641	32	0.124468	43	0.141678
ENSOARG00000003728	17097	29	0.095371	27	0.27479	66	0.296128	1	0.00922524	193	1.0419	4	0.0182916
ENSOARG00000020284	6932	397	3.22011	108	2.71096	193	2.13577	167	3.79976	266	3.54169	262	2.95499
ENSOARG00000011968	87159	47	0.0303196	24	0.0479134	41	0.036085	1	0.00180961	4	0.0042358	1	0.000897016
ENSOARG00000005548	18703	245	0.736534	131	1.21876	122	0.500384	0	0	60	0.296092	2	0.00836048
ENSOARG00000019900	19064	1146	3.37994	410	3.74221	997	4.01177	26	0.215108	293	1.41854	72	0.295278
ENSOARG00000009288	230485	3524	0.859669	1104	0.833459	4106	1.36657	3354	2.29519	4072	1.63062	9459	3.2086
ENSOARG00000018607	47660	79	0.093199	42	0.153339	23	0.0370193	7	0.0231655	115	0.222706	3	0.0049213
ENSOARG00000002331	10560	308	1.63993	73	1.20286	175	1.27124	204	3.04694	194	1.69561	223	1.65102
ENSOARG00000017156	18419	276	0.842522	114	1.07695	234	0.974551	67	0.573729	293	1.46821	226	0.959301
ENSOARG00000003764	3612	3289	51.1982	951	45.8132	2250	47.7848	343	14.9777	3460	88.4129	1303	28.2039
ENSOARG00000013102	72769	358	0.276614	194	0.463888	436	0.459616	15	0.0325119	113	0.143324	15	0.016116
ENSOARG00000009197	17090	530	1.7437	596	6.06823	596	2.67522	101	0.932131	1151	6.21614	521	2.38346
ENSOARG00000007843	8646	197	1.28112	86	1.73078	156	1.38409	248	4.52412	175	1.86814	616	5.57029
ENSOARG00000009402	2448	2234	51.3109	670	47.6235	1795	56.2481	1762	113.525	1986	74.8781	3994	127.558
ENSOARG00000004165	2508	434	9.72972	33	2.28952	103	3.15039	2	0.125777	40	1.47204	3	0.0935204
ENSOARG00000004736	16315	1471	5.06948	308	3.28489	704	3.3101	807	7.80161	908	5.13672	1494	7.15939
ENSOARG00000013593	30395	37	0.0684444	31	0.177467	64	0.161522	61	0.316538	68	0.206488	39	0.100317
ENSOARG00000006572	3098	11	0.199641	4	0.224666	7	0.173329	19	0.967319	11	0.327717	18	0.454259
ENSOARG00000018860	9232	1	0.00609035	3	0.0565436	1	0.0083092	11	0.187929	8	0.07998	1	0.0084687
ENSOARG00000010819	348	5	0.807847	6	3.00006	6	1.3226	186	84.3007	3	0.795663	61	13.7045
ENSOARG00000005658	28940	438	0.850969	187	1.12435	300	0.795202	243	1.32436	314	1.00142	460	1.24272
ENSOARG00000020383	31675	8764	15.5569	6760	37.1354	7510	18.1877	2457	12.2345	11446	33.3522	6181	15.2565
ENSOARG00000015830	4003	116	1.62934	49	2.12994	28	0.536571	32	1.26085	110	2.53626	54	1.05468
ENSOARG00000015510	1812	1507	46.762	329	31.5933	1045	44.2398	1599	139.184	1037	52.8211	2801	120.856
ENSOARG00000011772	5334	1269	13.3766	316	10.3084	927	13.3316	1448	42.8167	917	15.8673	2880	42.2136
ENSOARG00000003957	994	4750	268.686	456	79.8245	4020	310.238	5483	870.021	3416	317.189	12063	948.815
ENSOARG00000008825	7466	4070	30.651	1181	27.5245	3690	37.9135	4524	95.5724	3500	43.268	9470	99.1687
ENSOARG00000003689	801	41298	2898.91	9640	2094.12	31660	3032.03	31902	6281.79	34325	3955.17	70072	6839.5
ENSOARG00000000133	1191	112	5.28743	38	5.55175	98	6.31203	2	0.26486	20	1.54991	1	0.0656449
ENSOARG00000013450	4704	3793	45.3371	811	29.9993	3255	53.0809	4582	153.633	3304	64.8276	11563	192.183
ENSOARG00000010904	78219	434	0.311972	200	0.444913	323	0.316771	8	0.0161315	114	0.134518	13	0.012994
ENSOARG00000016862	174	479	154.783	80	80.0016	257	113.302	417	377.994	326	172.924	546	245.333
ENSOARG00000013053	134067	1256	0.526752	471	0.611303	693	0.396521	21	0.0247056	300	0.206532	22	0.0128296
ENSOARG00000007855	4637	18188	220.539	6706	251.643	21232	351.244	22313	758.959	18525	368.73	48611	819.615
ENSOARG00000018848	9764	2973	17.1201	1162	20.7079	2057	16.1607	358	5.783	3399	32.13	1105	8.84804
ENSOARG00000004387	1593	69	2.43541	57	6.22611	53	2.5522	3	0.297032	14	0.811147	0	0
ENSOARG00000018398	84918	32	0.0211879	39	0.079914	120	0.108402	5	0.00928684	14	0.0152165	0	0
ENSOARG00000001914	42615	141	0.186035	84	0.342985	221	0.397818	10	0.0370114	41	0.0887991	3	0.00550391
ENSOARG00000004138	1402	9604	385.161	3874	480.805	7107	388.86	3777	424.91	7910	520.734	7358	410.322
ENSOARG00000019454	100631	148	0.0826929	100	0.172912	161	0.12273	88	0.137927	215	0.197194	281	0.218317
ENSOARG00000014198	6746	313	2.60877	176	4.53967	242	2.75185	377	8.8144	252	3.4478	521	6.03815
ENSOARG00000025169	428	8196	1076.7	1023	415.901	4408	790.047	7277	2681.68	4600	991.976	12639	2308.77
ENSOARG00000006369	2806	2442	48.9324	401	24.8665	1278	34.938	3371	189.482	1315	43.2539	4475	124.686
ENSOARG00000013714	15563	577	2.08459	331	3.70077	537	2.64689	3	0.0304036	197	1.16832	13	0.0653074
ENSOARG00000013026	13631	249	1.02709	87	1.11058	265	1.49133	178	2.05963	242	1.63861	190	1.08978
ENSOARG00000015569	362537	3487	0.540801	1356	0.650826	1093	0.231272	34	0.0147919	779	0.198323	28	0.00603835
ENSOARG00000011683	29268	151	0.290083	31	0.1843	76	0.199194	4	0.0215558	13	0.0409956	7	0.018699
ENSOARG00000002176	37027	365	0.554259	128	0.601519	345	0.714752	340	1.4483	334	0.832559	753	1.58997
ENSOARG00000019080	75339	6656	4.96743	2075	4.79243	5597	5.69889	151	0.316122	1815	2.22354	269	0.279155
ENSOARG00000017561	2263	3298	81.9416	544	41.8285	1520	51.5245	2876	200.448	1934	78.8786	5068	175.091
ENSOARG00000007888	4816	5305	61.9351	1450	52.3889	2831	45.0929	3029	99.1997	3168	60.7136	4224	68.5725
ENSOARG00000001213	6093	233	2.15012	135	3.85532	240	3.02159	146	3.77937	223	3.37801	259	3.32339
ENSOARG00000005397	5312	37100	392.694	14135	463.016	34818	502.806	24854	737.965	35642	619.286	56766	835.493
ENSOARG00000005837	125934	55	0.024556	90	0.124353	54	0.0328932	7	0.00876704	10	0.00732899	2	0.00124165
ENSOARG00000020367	5226	711	7.64959	208	6.92551	590	8.66039	657	19.8287	534	9.43103	1278	19.1194
ENSOARG00000020457	7447	377	2.84641	198	4.62638	371	3.82162	263	5.57022	372	4.61051	301	3.16008
ENSOARG00000018519	5238	27308	293.132	13586	451.319	27808	407.248	31714	954.956	26672	469.978	67705	1010.57
ENSOARG00000016869	6187	1121	10.1874	283	7.9591	758	9.39819	1857	47.3401	644	9.60711	2505	31.6549
ENSOARG00000010715	4503	0	0	0	0	0	0	2	0.0700528	16	0.327948	0	0
ENSOARG00000005884	8027	1021	7.15172	327	7.08847	746	7.1292	601	11.8092	694	7.97983	753	7.33423
ENSOARG00000018545	6687	473	3.97711	131	3.40877	418	4.79512	416	9.81205	389	5.36915	411	4.80533
ENSOARG00000012876	14874	202	0.763593	58	0.678513	156	0.804548	11	0.116644	31	0.192363	8	0.0420509
ENSOARG00000004307	22656	4846	12.0265	1256	9.64638	4136	14.004	4752	33.0819	3661	14.9143	7421	25.609
ENSOARG00000001446	8717	1863	12.0167	639	12.7553	933	8.2105	550	9.95161	1546	16.3693	947	8.49367
ENSOARG00000001472	3246	1586	27.4722	550	29.483	1107	26.161	1518	73.76	1140	32.4148	2606	62.768
ENSOARG00000001538	4031	2549	35.5545	989	42.6915	1873	35.6435	1840	71.9951	2138	48.9533	3650	70.7934
ENSOARG00000007695	6272	165	1.47916	23	0.638087	65	0.794991	96	2.41414	81	1.19197	130	1.6205
ENSOARG00000007749	16047	5467	19.1555	2255	24.4518	5393	25.7805	7004	68.8415	4700	27.0328	13608	66.2999
ENSOARG00000015571	3848	1276	18.6446	327	14.7867	644	12.8382	13	0.532851	282	6.76396	27	0.548582
ENSOARG00000018875	16858	76	0.253481	42	0.433512	244	1.1103	1	0.00935603	24	0.131399	3	0.0139132
ENSOARG00000012640	4672	134	1.61265	38	1.41527	83	1.36279	154	5.19895	86	1.69896	195	3.26321
ENSOARG00000015675	219	130	33.3762	116	92.1662	100	35.0276	232	167.087	136	57.3168	523	186.711
ENSOARG00000009541	115419	102	0.0496891	142	0.214076	97	0.0644688	20	0.0273307	343	0.274286	10	0.00677385
ENSOARG00000013719	1087	100	5.1726	17	2.7213	93	6.56309	102	14.8002	78	6.62296	192	13.8097
ENSOARG00000014889	1594	36227	1277.86	9293	1014.44	34099	1641	38096	3769.54	30055	1740.27	77320	3792.42
ENSOARG00000000318	12288	183	0.837352	25	0.354011	48	0.29965	4	0.0513424	17	0.127689	2	0.0127251
ENSOARG00000013290	4967	248	2.80734	80	2.80255	234	3.6139	474	15.0516	181	3.36335	1183	18.621
ENSOARG00000016981	19902	634	1.79114	158	1.3814	278	1.07153	310	2.45676	435	2.01734	284	1.11567
ENSOARG00000015657	962	1747	102.107	499	90.2575	1191	94.9711	533	87.3876	1489	142.859	1024	83.2219
ENSOARG00000011547	2045	294	8.08336	68	5.78593	65	2.43823	2	0.154253	44	1.98585	2	0.0764626
ENSOARG00000007548	1617	2714	94.3709	616	66.287	1558	73.9116	1158	112.953	1818	103.77	2188	105.791
ENSOARG00000016680	30374	51	0.0944075	12	0.0687444	31	0.0782915	63	0.327142	39	0.118509	54	0.138997
ENSOARG00000016510	138155	175	0.0712212	85	0.107056	401	0.222655	10	0.0114165	50	0.0334034	18	0.0101863
ENSOARG00000018336	8946	5552	34.8946	3709	72.1416	5941	50.9431	1618	28.5264	6567	67.7525	5297	46.2928
ENSOARG00000017225	57084	1935	1.90592	553	1.68565	1313	1.76443	683	1.88714	1727	2.79232	2015	2.75977
ENSOARG00000012247	24279	741	1.71603	260	1.86338	513	1.62085	559	3.63144	567	2.15546	1246	4.01236
ENSOARG00000012079	3839	33954	497.291	11418	517.523	33800	675.388	42574	1749.14	33566	806.991	103739	2112.69
ENSOARG00000018670	3487	269	4.33749	86	4.29145	300	6.5997	18	0.814176	58	1.53519	14	0.313898
ENSOARG00000016411	350	778	124.983	346	172.015	502	110.025	499	224.869	696	183.539	1219	272.3
ENSOARG00000011763	1365	13852	570.582	4224	538.455	9837	552.822	13099	1513.57	11178	755.821	29527	1691.22
ENSOARG00000018472	9141	13	0.0799628	7	0.133248	10	0.0839192	27	0.465873	18	0.181746	16	0.136848
ENSOARG00000018854	9596	2267	13.2831	1099	19.9281	2024	16.1799	2836	46.6137	1929	18.5536	3504	28.5487
ENSOARG00000006985	5804	1528	14.8025	489	14.6602	1578	20.8562	187	5.08173	1791	28.481	921	12.4064
ENSOARG00000015494	86840	1512	0.978972	445	0.891657	731	0.645732	526	0.955353	1205	1.28072	657	0.591505
ENSOARG00000004877	1393	7725	311.807	4106	512.892	9061	498.976	13894	1573.16	9391	622.226	42690	2396
ENSOARG00000006300	13553	27	0.112012	15	0.192581	20	0.113201	9	0.104738	39	0.265593	47	0.271128
ENSOARG00000011135	2067	145	3.94426	41	3.45145	105	3.89676	117	8.92777	93	4.15269	184	6.95969
ENSOARG00000000862	1048	1481	79.457	506	84.0131	502	36.7449	11	1.6555	342	30.1198	10	0.746022
ENSOARG00000025190	228	1298	320.094	1131	863.149	8156	2744.08	1541	1066.02	13167	5330.15	59488	20398.9
ENSOARG00000019390	1467	748	28.6688	178	21.1129	195	10.1967	348	37.4151	393	24.7258	542	28.8856
ENSOARG00000006259	10327	3801	20.6948	1039	17.5065	2016	14.9752	2004	30.607	2466	22.0397	3387	25.6421
ENSOARG00000009703	1217	28829	1331.92	13004	1859.28	35002	2206.26	54831	7106.13	24416	1851.7	88660	5695.74
ENSOARG00000006942	8597	3	0.0196206	0	0	1	0.00892294	2	0.0366928	12	0.128831	4	0.0363769
ENSOARG00000013670	1990	18652	527	7140	624.314	16920	652.232	8588	680.67	18241	846.024	23789	934.621
ENSOARG00000009618	73559	183	0.139879	82	0.193971	116	0.12097	5	0.0107209	39	0.0489346	1	0.00106286
ENSOARG00000000229	122808	225	0.103013	58	0.0821787	98	0.0612145	116	0.14898	156	0.117243	114	0.0725756
ENSOARG00000007711	17760	1312	4.15364	591	5.79032	979	4.22858	664	5.89689	919	4.77595	1187	5.22541
ENSOARG00000016513	3330	261	4.40691	73	3.81449	130	2.99471	163	7.72042	160	4.43469	252	5.91656
ENSOARG00000016457	6157	193	1.76249	47	1.32827	129	1.60722	270	6.91659	110	1.64896	437	5.54913
ENSOARG00000011840	2619	2939	63.0961	577	38.3352	1314	38.4871	843	50.768	1768	62.3066	2055	61.3464
ENSOARG00000011700	18329	5	0.015338	3	0.02848	2	0.0083704	10	0.0860516	10	0.0503557	8	0.0341243
ENSOARG00000017725	5993	728	6.83007	92	2.67117	297	3.80161	575	15.1329	434	6.68394	555	7.24038
ENSOARG00000005006	50392	7982	8.90611	3576	12.3479	5778	8.79571	166	0.51957	2361	4.32436	277	0.429765
ENSOARG00000008540	24110	1806	4.21171	987	7.12324	2059	6.5511	778	5.08956	1935	7.40749	1701	5.51594
ENSOARG00000010163	7689	981	7.1736	507	11.4735	1060	10.5753	1317	27.0155	847	10.1672	1775	18.0485
ENSOARG00000001297	8565	609	3.99786	363	7.37458	625	5.59767	1228	22.6135	434	4.67681	2576	23.5143
ENSOARG00000002429	10485	1466	7.86147	362	6.00756	1188	8.69166	399	6.00209	1275	11.2235	962	7.1733
ENSOARG00000003839	2571	0	0	1	0.0676793	0	0	4	0.245389	1	0.0358992	9	0.273686
ENSOARG00000018468	2238	358	8.99417	117	9.09669	304	10.42	323	22.7636	262	10.8051	549	19.179
ENSOARG00000002743	198707	1190	0.336722	328	0.287223	1006	0.388365	912	0.723901	879	0.408285	1557	0.612616
ENSOARG00000016790	187678	1017	0.304681	490	0.454298	1449	0.592257	26	0.0218503	329	0.161797	126	0.0524892
ENSOARG00000006454	80523	76	0.0530679	62	0.133977	86	0.0819282	5	0.00979372	18	0.0206319	1	0.000970941
ENSOARG00000005488	11289	328	1.63364	122	1.88045	236	1.60366	181	2.52884	257	2.10119	393	2.72176
ENSOARG00000008988	94095	79	0.0472062	36	0.0665723	54	0.0440233	57	0.0955446	66	0.0647388	68	0.0565009
ENSOARG00000006108	80824	256	0.178089	75	0.161465	132	0.125282	12	0.0234174	41	0.0468199	6	0.00580395
ENSOARG00000007233	947	66	3.91861	33	6.06348	188	15.2287	672	111.922	1146	111.692	13345	1101.75
ENSOARG00000010801	9426	1442	8.60154	435	8.03008	848	6.90118	482	8.06524	1025	10.0365	1313	10.8906
ENSOARG00000017196	482472	1463	0.170494	550	0.198357	1028	0.163447	728	0.237989	969	0.18537	1207	0.195591
ENSOARG00000001396	131871	766	0.326601	217	0.286331	525	0.305397	562	0.672179	544	0.380747	1170	0.693664
ENSOARG00000020213	36460	20109	31.0107	4581	21.8626	10358	21.7929	2241	9.69444	17419	44.0955	7464	16.0054
ENSOARG00000014172	38925	18	0.0260005	7	0.0312916	8	0.0157658	28	0.113456	12	0.0284538	26	0.0522225
ENSOARG00000013442	7573	793	5.88767	236	5.42253	671	6.79688	935	19.4734	591	7.20289	1936	19.9871
ENSOARG00000010851	7988	127	0.893931	37	0.805975	119	1.14278	43	0.84904	152	1.75628	74	0.72428
ENSOARG00000010118	27721	198	0.401601	178	1.1173	195	0.539611	3	0.0170691	72	0.239724	8	0.0225628
ENSOARG00000018984	26499	15	0.0318273	7	0.0459649	12	0.0347382	18	0.107137	9	0.0313473	43	0.126868
ENSOARG00000005916	4615	528	6.4328	465	17.5323	479	7.96194	267	9.12509	674	13.4796	831	14.078
ENSOARG00000013571	3105	51007	923.648	19724	1105.33	48024	1186.46	63561	3228.69	43415	1290.52	138943	3498.55
ENSOARG00000008293	2980	4390	82.8298	1525	89.0454	3662	94.2664	4940	261.462	3491	108.124	10629	278.862
ENSOARG00000018598	6946	4274	34.597	798	19.9906	4531	50.0396	4344	98.6399	3787	50.3208	9434	106.188
ENSOARG00000017046	44069	552	0.704278	307	1.21217	369	0.642315	170	0.608434	574	1.20217	540	0.958017
ENSOARG00000008746	20403	11	0.0303136	20	0.170567	27	0.101514	0	0	3	0.0135711	0	0
ENSOARG00000009686	10632	100	0.528839	38	0.621908	120	0.865807	12	0.178018	12	0.104173	5	0.0367678
ENSOARG00000016326	8957	224	1.40612	78	1.51527	190	1.62722	143	2.51809	172	1.77236	186	1.62354
ENSOARG00000019773	7998	8	0.0562402	1	0.0217559	9	0.0863209	9	0.177484	15	0.1731	16	0.156405
ENSOARG00000001682	51981	28873	31.231	9466	31.6869	37606	55.4967	7399	22.4505	38814	68.9177	14001	21.0585
ENSOARG00000019921	2246	21	0.525712	17	1.31703	24	0.819703	76	5.33705	16	0.657503	246	8.56324
ENSOARG00000011786	2103	4146	110.848	1056	87.374	1981	72.2604	2398	179.849	2498	109.633	3670	136.439
ENSOARG00000015385	1080	22	1.14535	19	3.06117	25	1.77571	0	0	3	0.25638	0	0
ENSOARG00000011960	7123	1296	10.2301	766	18.7121	969	10.4356	256	5.66859	1686	21.8465	467	5.12586
ENSOARG00000002042	17348	132	0.427822	54	0.541629	279	1.2337	3	0.0272753	47	0.250055	0	0
ENSOARG00000011193	2096	413	11.0789	89	7.3885	162	5.92896	7	0.52675	63	2.77419	16	0.596817
ENSOARG00000009972	25170	134	0.299337	36	0.248873	201	0.612587	8	0.0501308	14	0.0513372	26	0.0807612
ENSOARG00000008738	42086	36	0.0480953	17	0.070286	37	0.0674402	15	0.0562149	68	0.149128	13	0.0241501
ENSOARG00000000129	5067	21012	233.16	7502	257.623	13923	210.784	24441	760.792	13899	253.174	39969	616.716
ENSOARG00000006902	31383	4072	7.29544	1449	8.034	2757	6.73903	2618	13.1575	2764	8.12888	3083	7.68054
ENSOARG00000003574	42561	40	0.0528429	12	0.04906	14	0.0252331	29	0.107469	28	0.0607202	37	0.0679677
ENSOARG00000005178	3102	2012	36.469	503	28.2153	1365	33.7556	1709	86.8956	1374	40.882	3352	84.4841
ENSOARG00000004541	15591	1186	4.27709	375	4.18519	851	4.18707	474	4.79515	936	5.54101	787	3.94651
ENSOARG00000009678	305872	242	0.044485	119	0.0676963	211	0.0529173	3	0.00154696	64	0.019312	8	0.00204486
ENSOARG00000018414	56229	297	0.296985	82	0.253753	200	0.27285	218	0.611496	254	0.416928	560	0.778646
ENSOARG00000008920	64818	161	0.139659	33	0.0885883	204	0.241429	11	0.0267667	30	0.0427182	6	0.00723716
ENSOARG00000017617	10859	2624	13.5866	476	7.62737	1459	10.3067	2775	40.3061	1501	12.7579	3372	24.2779
ENSOARG00000020876	117443	137	0.0655891	85	0.125936	99	0.0646641	8	0.0107439	31	0.0243625	0	0
ENSOARG00000018982	17713	48	0.152366	16	0.157176	52	0.225199	5	0.0445221	88	0.458541	13	0.0573804
ENSOARG00000020518	15245	777	2.86571	373	4.25735	680	3.42166	430	4.44876	604	3.65676	716	3.67196
ENSOARG00000012677	36295	244	0.377991	90	0.431473	149	0.314916	207	0.899542	172	0.43739	197	0.424358
ENSOARG00000014948	16454	235	0.803035	71	0.750835	193	0.899789	257	2.46354	153	0.858237	420	1.99568
ENSOARG00000011902	34473	2	0.00326204	5	0.0252376	4	0.00890094	10	0.0457529	7	0.0187416	12	0.0272154
ENSOARG00000005015	3966	5407	76.6552	2023	88.7567	3563	68.9157	2727	108.45	5261	122.434	8076	159.205
ENSOARG00000010764	7877	500	3.56901	116	2.56245	405	3.94411	235	4.70549	348	4.07761	430	4.26796
ENSOARG00000015187	3638	6111	94.4469	1995	95.4197	5703	120.253	5709	247.511	5055	128.247	6138	131.91
ENSOARG00000008976	5206	16463	177.805	7240	241.987	13682	201.605	4655	141.031	19807	351.157	5308	79.7149
ENSOARG00000012232	11941	1674	7.8823	377	5.49362	1234	7.92738	750	9.90646	1148	8.87337	1127	7.37897
ENSOARG00000006254	2343	1314	31.5327	322	23.9134	807	26.4214	1445	97.2732	801	31.5535	2036	67.9388
ENSOARG00000019152	3788	502	7.4513	157	7.21186	526	10.652	509	21.1936	400	9.74624	948	19.5664
ENSOARG00000018374	1863	2792	84.2637	1143	106.756	2524	103.928	2996	253.645	2172	107.605	5469	229.513
ENSOARG00000020669	473	52	6.18131	13	4.78234	42	6.81151	15	5.00182	59	11.5127	44	7.27284
ENSOARG00000018266	204974	707	0.193936	191	0.162141	427	0.159803	312	0.240079	456	0.20533	593	0.226187
ENSOARG00000010325	24925	1052	2.37311	457	3.19035	773	2.37903	602	3.80942	735	2.72169	1112	3.48805
ENSOARG00000008475	16158	112	0.389734	45	0.484599	62	0.294347	0	0	20	0.114243	0	0
ENSOARG00000013916	216	373	97.0942	120	96.6686	140	49.7198	20	14.6041	365	155.965	109	39.4535
ENSOARG00000003922	3563	241	3.80311	189	9.23004	423	9.10709	20	0.885344	78	2.02053	38	0.833836
ENSOARG00000016597	17167	1888	6.18366	437	4.4294	1241	5.54539	1035	9.50919	1194	6.41944	1684	7.66938
ENSOARG00000012139	6375	4452	39.2657	914	24.9473	2473	29.7577	2695	66.677	2729	39.5103	5147	63.1229
ENSOARG00000014873	105763	131	0.0696427	38	0.0625184	94	0.0681788	80	0.119304	101	0.0881404	98	0.0724444
ENSOARG00000004539	9392	2058	12.3204	702	13.0058	1265	10.3321	901	15.1309	1648	16.1952	1276	10.622
ENSOARG00000012683	642	1	0.0875796	3	0.8131	1	0.119487	8	1.96541	2	0.287529	33	4.01876
ENSOARG00000019064	22217	418	1.05786	88	0.689216	243	0.839027	37	0.262672	406	1.68666	146	0.513783
ENSOARG00000017610	48168	4	0.00466917	1	0.00361243	1	0.00159256	13	0.0425679	10	0.0191615	2	0.00324627
ENSOARG00000001720	2763	353	7.18343	65	4.09346	340	9.43959	685	39.1028	164	5.47836	1069	30.2489
ENSOARG00000014210	9963	583	3.29016	307	5.36174	614	4.72752	57	0.902365	831	7.69836	284	2.22864
ENSOARG00000006885	2054	154	4.21559	29	2.45672	97	3.62265	131	10.0593	107	4.80807	128	4.87217
ENSOARG00000010061	15846	274	0.97223	94	1.03221	103	0.498623	5	0.0497678	50	0.291231	4	0.0197357
ENSOARG00000001295	18803	5	0.0149514	2	0.0185081	7	0.0285579	10	0.0838823	17	0.0834467	5	0.02079
ENSOARG00000009884	9715	206	1.19224	110	1.97019	126	0.994907	47	0.76305	269	2.55562	56	0.450669
ENSOARG00000004384	24262	1203	2.7879	410	2.94046	859	2.71595	880	5.72076	788	2.99769	1201	3.87016
ENSOARG00000011303	118714	90	0.0426264	60	0.0879442	92	0.0594485	31	0.0411867	134	0.104181	187	0.123155
ENSOARG00000000680	18268	352	1.0834	74	0.704853	191	0.802042	114	0.984264	267	1.34899	185	0.79176
ENSOARG00000018044	106221	102	0.0539918	22	0.0360388	143	0.103272	0	0	21	0.0182472	5	0.00368021
ENSOARG00000020479	14419	260	1.01386	100	1.20676	101	0.53733	17	0.185957	296	1.89471	19	0.103022
ENSOARG00000020197	174	51	16.4801	19	19.0004	57	25.1293	43	38.9778	64	33.9483	113	50.7741
ENSOARG00000013064	14818	645	2.44742	278	3.26447	602	3.11646	633	6.7377	480	2.98978	1001	5.2815
ENSOARG00000005361	772	2319	168.897	798	179.864	1809	179.753	3231	660.112	1498	179.094	6398	647.947
ENSOARG00000007500	44005	206	0.263211	256	1.01227	300	0.522967	471	1.68817	220	0.461432	896	1.59191
ENSOARG00000004556	1630	9513	328.147	3954	422.092	7644	359.739	6615	640.088	8681	491.552	16392	786.243
ENSOARG00000015478	4507	68	0.84832	38	1.46708	37	0.629751	0	0	10	0.204786	0	0
ENSOARG00000011060	1184	3363	159.703	1049	154.164	2886	186.982	3131	417.089	2431	189.505	5307	350.437
ENSOARG00000005110	11600	606	2.93733	193	2.89506	575	3.80246	321	4.3646	519	4.12949	803	5.41215
ENSOARG00000012205	29501	565	1.07684	200	1.17964	384	0.998503	345	1.84451	364	1.13881	491	1.30124
ENSOARG00000009040	4383	1491	19.1269	389	15.4432	1565	27.3904	1443	51.9269	1965	41.3788	5294	94.4333
ENSOARG00000015264	11059	77	0.391483	30	0.472023	53	0.367633	41	0.584744	79	0.659323	128	0.904913
ENSOARG00000008298	62553	1116	1.00312	384	1.06817	493	0.60458	12	0.0302573	270	0.398385	16	0.0199979
ENSOARG00000017125	1035	1321	71.763	400	67.2477	1131	83.8257	1022	155.743	1058	94.348	2111	159.463
ENSOARG00000001854	1845	622	18.9554	169	15.9385	411	17.0884	172	14.7038	552	27.614	309	13.0941
ENSOARG00000012912	179669	76	0.0237837	26	0.0251801	34	0.0145165	38	0.0333586	76	0.0390416	32	0.0139248
ENSOARG00000009489	3013	60	1.11967	12	0.693011	23	0.585577	29	1.51809	33	1.01089	56	1.45312
ENSOARG00000016742	357	65	10.2372	11	5.36145	16	3.43801	35	15.4631	41	10.5999	100	21.9
ENSOARG00000008124	600	253	23.7087	193	55.9711	319	40.7844	75	19.7155	450	69.2227	111	14.4639
ENSOARG00000016989	161265	6211	2.16551	1372	1.48038	5119	2.43501	8973	8.77597	3482	1.99286	16794	8.14192
ENSOARG00000011377	4531	315	3.9089	38	1.45931	214	3.62305	115	4.00315	225	4.58327	196	3.38201
ENSOARG00000010435	47805	708	0.832718	241	0.877206	566	0.908235	301	0.993095	526	1.01555	625	1.02216
ENSOARG00000008818	1949	1468	42.3499	605	54.0134	1235	48.6083	765	61.9081	1381	65.3987	2211	88.693
ENSOARG00000011589	7564	4331	32.194	1745	40.1423	3225	32.7064	3062	63.8486	3129	38.1805	5101	52.725
ENSOARG00000004208	372	307	46.4017	199	93.0825	275	56.708	9	3.8159	98	24.3148	12	2.52203
ENSOARG00000014906	2316	799	19.3975	351	26.371	643	21.2974	545	37.1155	726	28.9325	1380	46.5858
ENSOARG00000011102	77723	263	0.190259	70	0.156713	99	0.0977104	14	0.0284103	35	0.0415629	8	0.00804735
ENSOARG00000008113	1070	1095	57.5398	303	49.2739	796	57.0669	628	92.5707	834	71.9398	1198	87.5358
ENSOARG00000012959	8230	138	0.942795	39	0.824561	75	0.699063	57	1.09238	98	1.09904	105	0.997475
ENSOARG00000007839	10977	1297	6.64346	300	4.75549	543	3.79464	3	0.0431058	292	2.4552	7	0.0498571
ENSOARG00000009230	35267	640	1.02035	200	0.986778	1598	3.47587	11	0.0491951	139	0.363776	110	0.243858
ENSOARG00000010802	297	3	0.567941	6	3.51522	0	0	5	2.65529	8	2.48611	14	3.6854
ENSOARG00000015147	27517	385	0.786679	335	2.11837	535	1.49145	304	1.74249	461	1.54628	558	1.58543
ENSOARG00000001198	3836	15897	233.01	6005	272.391	15271	305.382	9127	375.273	14549	350.059	22125	450.939
ENSOARG00000008281	6459	1246	10.8465	528	14.2242	920	10.9264	964	23.5402	1024	14.6326	2367	28.6514
ENSOARG00000001551	74865	506	0.380023	282	0.655433	587	0.60147	3	0.00632034	194	0.239172	5	0.0052216
ENSOARG00000017537	23293	832	2.00833	237	1.77044	658	2.16698	53	0.358879	158	0.626064	70	0.234955
ENSOARG00000008551	9427	568	3.38776	247	4.55912	520	4.23141	752	12.5818	405	3.96523	1037	8.60039
ENSOARG00000010475	4244	5	0.0662419	3	0.123	10	0.180751	12	0.445968	5	0.108738	25	0.460551
ENSOARG00000006733	9494	177	1.04824	60	1.09966	213	1.72102	393	6.52892	103	1.00133	801	6.59623
ENSOARG00000019227	12165	0	0	0	0	0	0	4	0.0518616	0	0	3	0.0192807
ENSOARG00000018718	260190	1387	0.299726	249	0.16652	641	0.188983	929	0.563148	800	0.283783	1768	0.531257
ENSOARG00000004936	6644	194	1.64176	55	1.44043	145	1.67415	196	4.6529	145	2.01431	486	5.71899
ENSOARG00000011565	23601	2827	6.73494	560	4.12872	901	2.92853	824	5.50674	1454	5.68619	1541	5.10487
ENSOARG00000016495	6132	63679	583.892	22744	645.39	44783	560.23	26958	693.399	46416	698.639	57216	729.505
ENSOARG00000002458	11803	52600	250.571	21352	314.778	45584	296.261	68019	908.941	37503	293.265	143705	951.902
ENSOARG00000012292	10819	1	0.00519698	0	0	4	0.0283614	9	0.131206	6	0.051186	6	0.0433588
ENSOARG00000001793	6290	3128	27.9611	1255	34.7177	2768	33.7575	1636	41.0233	2783	40.8366	4325	53.7586
ENSOARG00000008017	51100	3764	4.14159	512	1.74344	1793	2.69162	2409	7.43556	2016	3.6413	2914	4.45842
ENSOARG00000002393	9279	2044	12.3856	729	13.6705	1798	14.8643	935	15.8931	1571	15.6265	1888	15.9079
ENSOARG00000014242	4386	51015	653.984	18055	716.286	53374	933.504	65542	2356.94	38115	802.074	116789	2081.83
ENSOARG00000000113	30549	766	1.40984	354	2.01634	742	1.86321	605	3.1236	611	1.846	750	1.91945
ENSOARG00000003369	23028	917	2.23899	441	3.33227	688	2.29186	294	2.01367	813	3.25853	704	2.39017
ENSOARG00000009055	288	3	0.585689	3	1.81254	3	0.799068	7	3.83357	9	2.88428	11	2.98616
ENSOARG00000020997	2170	7427	192.438	1526	122.364	4563	161.304	3448	250.614	5004	212.836	7494	270.002
ENSOARG00000016605	171	648	213.067	218	221.829	359	161.047	381	351.42	416	224.535	704	321.876
ENSOARG00000018283	150240	326	0.122003	57	0.0660157	397	0.202703	72	0.0755866	520	0.319452	597	0.310671
ENSOARG00000009974	10539	3717	19.8304	1288	21.2654	2802	20.395	2295	34.3464	2786	24.3988	4981	36.9513
ENSOARG00000011065	36762	71	0.108592	39	0.184596	59	0.123114	6	0.0257424	6	0.015064	6	0.0127604
ENSOARG00000000989	43659	86	0.110755	31	0.123551	94	0.165162	200	0.722527	52	0.10993	305	0.546184
ENSOARG00000006541	199800	4934	1.38849	1850	1.61114	2905	1.11534	1976	1.55987	3441	1.58956	3264	1.27722
ENSOARG00000000196	3098	1108	20.1093	443	24.8817	792	19.611	1189	60.5338	762	22.7018	2419	61.0474
ENSOARG00000007010	2267	1162	28.8199	381	29.2436	651	22.0285	912	63.4514	711	28.9471	1434	49.455
ENSOARG00000011252	124173	615	0.278475	207	0.290069	369	0.227958	396	0.502997	352	0.261639	538	0.338741
ENSOARG00000016831	3343	2454	41.274	1253	65.2188	2393	54.9112	969	45.7178	2504	69.133	1837	42.9621
ENSOARG00000011355	74205	360	0.272777	135	0.316562	203	0.209854	227	0.482492	214	0.266175	341	0.359281
ENSOARG00000006859	27911	7	0.0141014	5	0.0311711	7	0.0192388	13	0.0734625	6	0.019841	26	0.07283
ENSOARG00000011901	9424	201	1.19922	117	2.16027	85	0.691892	48	0.803348	191	1.87062	197	1.63434
ENSOARG00000007034	1488	111	4.19429	55	6.43158	87	4.48509	8	0.847978	16	0.99244	7	0.367797
ENSOARG00000015143	11337	564	2.79717	265	4.06729	517	3.49822	301	4.18761	473	3.85079	585	4.03432
ENSOARG00000019909	600918	421	0.0393917	160	0.04633	371	0.0473602	173	0.0454076	384	0.0589798	307	0.0399426
ENSOARG00000018564	7663	1617	11.8645	392	8.90113	1048	10.491	812	16.713	962	11.5868	1168	11.9167
ENSOARG00000020519	25203	44	0.0981609	3	0.0207122	15	0.0456556	42	0.262842	18	0.0659185	79	0.245069
ENSOARG00000001714	1889	8062	239.966	3262	300.476	7497	304.446	5345	446.286	10349	505.654	19972	826.613
ENSOARG00000013896	37512	955	1.43143	130	0.603019	519	1.06133	76	0.319552	880	2.16521	149	0.310548
ENSOARG00000019649	6836	887	7.29558	195	4.96353	488	5.47612	518	11.9516	507	6.84531	648	7.41115
ENSOARG00000014110	1015	2724	150.897	697	119.488	1558	117.749	2382	370.146	1568	142.583	3986	307.032
ENSOARG00000018105	7349	104	0.795689	27	0.639283	40	0.417529	2	0.0429239	9	0.113032	2	0.0212772
ENSOARG00000011962	50696	122	0.135308	17	0.058349	100	0.151315	6	0.018667	7	0.0127442	11	0.0169641
ENSOARG00000010508	40418	646	0.898661	864	3.7196	858	1.62842	108	0.421451	1961	4.47806	92	0.177961
ENSOARG00000012610	1834	20542	629.769	9792	929.03	26096	1091.51	33957	2920.3	17536	882.508	58794	2506.38
ENSOARG00000010437	300916	102	0.0190587	52	0.0300688	94	0.0239628	29	0.0152002	141	0.0432475	55	0.0142899
ENSOARG00000003386	9010	2375	14.821	792	15.2953	1841	15.6741	1059	18.5383	1770	18.1316	2304	19.9926
ENSOARG00000020558	112994	279	0.138831	161	0.24793	340	0.230823	44	0.0614179	61	0.0498267	25	0.0172981
ENSOARG00000020869	9692	331	1.92023	137	2.4596	436	3.45087	3	0.0488209	112	1.06658	14	0.112935
ENSOARG00000010037	413	4	0.544563	0	0	1	0.18574	8	3.05519	9	2.01131	3	0.567916
ENSOARG00000002617	261	1590	342.527	367	244.671	997	293.028	1924	1162.69	1142	403.843	5193	1555.57
ENSOARG00000017006	4760	101	1.19303	24	0.877328	246	3.96445	3	0.0994059	7	0.135731	11	0.180675
ENSOARG00000005853	324	19	3.29721	1337	718.033	42	9.94396	1412	687.365	36	10.2552	5477	1321.63
ENSOARG00000009845	48437	124	0.14394	63	0.226319	92	0.145702	2	0.00651254	29	0.0552596	1	0.00161412
ENSOARG00000010970	11025	518	2.64174	227	3.58266	406	2.8249	243	3.47637	463	3.87605	339	2.404
ENSOARG00000016876	2877	4242	82.9028	1531	92.5962	3806	101.481	4619	253.225	3164	101.504	8595	233.571
ENSOARG00000019983	3217	6906	120.702	3378	182.712	7581	180.772	10663	522.789	5211	149.506	19989	485.795
ENSOARG00000020282	49620	64	0.0725206	20	0.0701344	31	0.0479248	36	0.114431	45	0.0837034	53	0.0835087
ENSOARG00000013071	34799	6	0.00969444	2	0.0100005	7	0.0154307	10	0.0453243	20	0.0530457	2	0.00449341
ENSOARG00000005285	139370	383	0.154514	93	0.11611	148	0.0814606	105	0.118828	284	0.188077	162	0.0908779
ENSOARG00000015737	31077	2510	4.54122	1091	6.10863	5183	12.7937	107	0.543053	683	2.02847	667	1.67803
ENSOARG00000012206	28637	1	0.00196341	0	0	0	0	5	0.0275385	1	0.003223	161	0.439553
ENSOARG00000004923	5687	4237	41.8903	596	18.2356	2077	28.0161	1542	42.766	2521	40.9145	3021	41.5317
ENSOARG00000011402	6786	1810	14.9969	370	9.48737	940	10.626	774	17.9897	1079	14.6756	1327	15.2887
ENSOARG00000002946	756	144	10.7097	33	7.59539	101	10.2484	73	15.23	106	12.9411	156	16.133
ENSOARG00000012133	3792	2547	37.7658	602	27.624	1501	30.3646	2903	120.747	1334	32.4694	4273	88.1003
ENSOARG00000018319	10788	740	3.85682	111	1.79036	264	1.87723	590	8.62599	410	3.50776	616	4.46429
ENSOARG00000012032	4271	67	0.88203	11	0.448147	44	0.790275	30	1.10787	50	1.08051	57	1.04342
ENSOARG00000004222	37369	141	0.212151	63	0.293351	96	0.197067	18	0.0759729	183	0.451988	47	0.0983329
ENSOARG00000011289	1128	532	26.518	123	18.9738	154	10.4729	141	19.7155	308	25.2016	280	19.4071
ENSOARG00000012691	1208	27349	1272.95	9230	1329.51	25200	1600.25	32370	4226.43	22744	1737.75	86592	5604.33
ENSOARG00000005560	1817	4101	126.903	1703	163.086	2721	114.876	2485	215.709	3863	196.226	7550	324.866
ENSOARG00000009770	118773	2436	1.15318	999	1.46354	1944	1.25555	39	0.0517898	736	0.571936	104	0.0684586
ENSOARG00000007769	4604	2245	27.417	507	19.1615	1172	19.5275	1314	45.0151	1307	26.2016	1999	33.9461
ENSOARG00000019993	5827	398	3.8404	12	0.358339	108	1.42178	13	0.351881	7	0.110877	4	0.0536695
ENSOARG00000003838	5592	2763	27.7813	585	18.2031	1644	22.5522	2094	59.0619	1692	27.9268	4158	58.134
ENSOARG00000004155	9783	4103	23.5813	1238	22.0194	2240	17.5643	2496	40.2411	2403	22.6709	3193	25.5176
ENSOARG00000015754	26911	1	0.00208934	1	0.00646589	2	0.00570105	7	0.0410266	7	0.024008	4	0.011621
ENSOARG00000015718	127464	96	0.0423469	37	0.0505094	213	0.128188	15	0.018561	11	0.00796512	23	0.0141076
ENSOARG00000009181	10058	0	0	1	0.0173	5	0.0381341	11	0.172496	0	0	13	0.101052
ENSOARG00000009671	28711	568	1.11234	257	1.55755	362	0.967198	113	0.620766	630	2.02525	203	0.55279
ENSOARG00000005552	26622	6856	14.48	3189	20.8435	4619	13.3095	1655	9.80517	6164	21.3702	4453	13.0775
ENSOARG00000016096	3254	413	7.13626	56	2.99453	293	6.90725	464	22.4905	269	7.62995	514	12.3498
ENSOARG00000002072	5611	2	0.0200414	3	0.0930334	22	0.300772	3	0.0843293	29	0.477029	10	0.139339
ENSOARG00000013051	9364	1314	7.88991	405	7.52578	924	7.56947	1069	18.0059	817	8.05282	1608	13.4257
ENSOARG00000005557	18855	96	0.286275	31	0.286084	43	0.174943	7	0.0585557	8	0.0391607	0	0
ENSOARG00000008398	107055	1457	0.765228	386	0.627391	569	0.407718	17	0.0250461	334	0.287956	12	0.00876369
ENSOARG00000008365	7839	54768	392.83	18804	417.395	50909	498.183	57311	1153.12	46398	546.293	143698	1433.19
ENSOARG00000000912	15487	8493	30.8341	3923	44.0767	3922	19.4265	107	1.08972	9698	57.7966	491	2.47872
ENSOARG00000014113	222	808	204.643	564	442.063	1407	486.179	717	509.406	954	396.627	904	318.367
ENSOARG00000013996	5151	395	4.31165	116	3.91854	286	4.25921	469	14.3608	224	4.01369	716	10.8676
ENSOARG00000015116	3396	2289	37.898	755	38.6845	1420	32.0757	774	35.9477	1492	40.5498	1715	39.4829
ENSOARG00000016941	159	701	247.89	144	157.588	477	230.132	301	298.584	704	408.661	1234	606.779
ENSOARG00000019405	2489	3524	79.6066	553	38.6597	4287	132.125	1334	84.5335	3408	126.375	2244	70.4873
ENSOARG00000014039	45236	586	0.728369	245	0.94241	527	0.893679	34	0.118548	159	0.324414	27	0.0466651
ENSOARG00000009058	13996	430	1.72744	53	0.658916	146	0.80021	20	0.225384	43	0.283564	22	0.122894
ENSOARG00000011586	24091	491	1.14595	184	1.32899	401	1.27686	270	1.76769	604	2.31403	1251	4.0599
ENSOARG00000005586	16525	1111	3.78016	1138	11.9828	1325	6.15077	336	3.20697	1926	10.7573	589	2.78668
ENSOARG00000014747	276	8694	1771.12	2954	1862.34	8870	2465.3	8936	5106.6	9829	3286.91	31757	8995.87
ENSOARG00000010644	4707	718	8.57666	217	8.02183	555	9.0449	457	15.3133	534	10.4709	922	15.3144
ENSOARG00000004432	210	644	172.427	65	53.8582	626	228.67	298	223.818	542	238.214	736	274.013
ENSOARG00000007578	77997	74	0.0533448	78	0.17401	51	0.0501588	6	0.0121331	16	0.0189334	0	0
ENSOARG00000002556	1580	718	25.5509	235	25.8803	396	19.2262	17	1.69703	170	9.93068	18	0.890693
ENSOARG00000011373	7547	940	7.00312	247	5.69483	1007	10.2355	696	14.5456	692	8.4629	1013	10.4942
ENSOARG00000017409	8876	1252	7.93095	421	8.2532	753	6.50778	496	8.81378	898	9.33784	756	6.65912
ENSOARG00000014827	30335	360	0.667262	193	1.10706	327	0.826911	274	1.42464	303	0.921904	629	1.62114
ENSOARG00000014024	22496	2892	7.22822	1261	9.75366	1997	6.8097	1048	7.34774	2139	8.77592	2254	7.8336
ENSOARG00000003458	22642	21	0.0521486	6	0.0461099	19	0.0643715	25	0.17415	17	0.0692981	27	0.0932313
ENSOARG00000006981	2760	10420	212.274	3266	205.904	8272	229.909	5678	324.477	8690	290.602	14256	403.832
ENSOARG00000012130	3230	100	1.74075	66	3.55549	82	1.94745	103	5.02959	78	2.22884	178	4.30854
ENSOARG00000015188	1774	1775	56.2578	260	25.5022	847	36.6256	1791	159.235	831	43.2349	2669	117.627
ENSOARG00000009163	426016	578	0.0762852	180	0.0735198	403	0.0725662	26	0.00962598	115	0.0249149	44	0.00807494
ENSOARG00000017512	2198	157	4.01615	151	11.9538	134	4.67662	7	0.502306	295	12.3874	26	0.924822
ENSOARG00000012466	2406	7744	180.971	1925	139.217	6111	194.837	6868	450.228	5282	202.624	12710	413.012
ENSOARG00000018400	24091	811	1.8928	272	1.96459	588	1.87231	683	4.47161	539	2.06501	1205	3.91061
ENSOARG00000016504	10984	2508	12.8382	545	8.63364	1540	10.7551	1964	28.2019	1450	12.1841	2826	20.1152
ENSOARG00000018872	408	2393	329.777	591	252.049	1790	336.549	3483	1346.45	1230	278.248	6110	1170.83
ENSOARG00000006813	90501	103	0.0639915	64	0.123051	144	0.122057	3	0.00522836	29	0.0295755	6	0.00518335
ENSOARG00000013661	42998	455	0.594979	160	0.647485	353	0.629769	304	1.11512	290	0.622497	554	1.00734
ENSOARG00000004117	7170	334	2.61918	149	3.61597	353	3.77668	140	3.07969	373	4.8015	220	2.39892
ENSOARG00000014412	2999	4076	76.418	1140	66.1434	2282	58.3706	1565	82.3068	2613	80.4174	3074	80.1383
ENSOARG00000003827	22410	52	0.130467	23	0.178585	45	0.154037	81	0.570087	29	0.119438	104	0.362831
ENSOARG00000017087	13682	1132	4.65195	649	8.25378	1467	8.22499	622	7.17032	1308	8.82359	1576	9.00574
ENSOARG00000012189	18234	80	0.246687	46	0.438969	106	0.445942	69	0.59685	95	0.480871	75	0.321582
ENSOARG00000012256	4492	109	1.36435	61	2.36291	33	0.563546	2	0.0702244	19	0.390392	2	0.0348099
ENSOARG00000013804	8415	1451	9.69508	345	7.13383	874	7.96732	1082	20.2801	945	10.3649	2322	21.5735
ENSOARG00000012408	43698	185	0.238039	46	0.18317	73	0.128149	0	0	29	0.0612525	3	0.0053675
ENSOARG00000019450	22763	657	1.62283	637	4.86931	443	1.49289	23	0.159366	1103	4.47232	65	0.223253
ENSOARG00000008629	17802	1526	4.81974	392	3.83156	574	2.47342	207	1.834	1207	6.25786	500	2.19591
ENSOARG00000001822	8694	119	0.769601	16	0.320227	28	0.247055	0	0	12	0.127394	0	0
ENSOARG00000005668	8758	630	4.04458	133	2.64244	693	6.06992	302	5.43876	519	5.46953	608	5.42764
ENSOARG00000009740	24601	114	0.260549	38	0.268775	172	0.536328	7	0.044879	280	1.05049	22	0.069917
ENSOARG00000000409	3060	922	16.9413	331	18.8219	435	10.9049	262	13.5045	773	23.3155	373	9.53016
ENSOARG00000013820	59222	124	0.117727	40	0.117526	85	0.110101	39	0.103867	146	0.22754	157	0.207267
ENSOARG00000014018	69545	791	0.639512	162	0.405328	185	0.204061	22	0.0498947	1017	1.34972	24	0.026981
ENSOARG00000008195	18006	119	0.371593	104	1.00502	263	1.12045	16	0.140152	39	0.19991	21	0.0911832
ENSOARG00000013833	10654	106	0.559411	113	1.84554	139	1.00082	9	0.133238	15	0.129947	30	0.220151
ENSOARG00000005290	174	3330	1076.05	1417	1417.03	3415	1505.55	1481	1342.47	2831	1501.68	2968	1333.61
ENSOARG00000015207	31497	95	0.169587	68	0.375662	122	0.297129	2	0.0100152	29	0.0849799	4	0.00992895
ENSOARG00000020796	10225	1756	9.65605	429	7.30049	1068	8.0124	949	14.6386	1041	9.39668	1468	11.2247
ENSOARG00000002309	30547	1794	3.30211	762	4.34054	1690	4.24398	1982	10.2337	1416	4.27841	2248	5.75361
ENSOARG00000014295	12429	6	0.0271427	7	0.0979986	11	0.0678909	8	0.10152	32	0.23763	1	0.00629037
ENSOARG00000011188	24238	343	0.795675	114	0.818401	188	0.594999	164	1.0672	215	0.818708	316	1.0193
ENSOARG00000009687	6578	47	0.401737	15	0.396785	46	0.536437	90	2.15797	20	0.280623	132	1.56889
ENSOARG00000019131	7573	2877	21.3604	621	14.2686	1538	15.5791	398	8.2892	2315	28.2144	1159	11.9654
ENSOARG00000016276	4424	810	10.2946	205	8.063	502	8.70449	392	13.9755	454	9.4717	577	10.197
ENSOARG00000011944	1046	30	1.6126	24	3.99243	64	4.69357	2	0.301575	90	7.94142	18	1.34541
ENSOARG00000005209	8906	448	2.82835	135	2.6376	275	2.36867	126	2.23144	303	3.14013	370	3.24812
ENSOARG00000003118	2925	288	5.53611	61	3.62879	173	4.53707	187	10.0836	185	5.83758	425	11.3599
ENSOARG00000011931	2614	1069	22.9938	411	27.3586	974	28.583	1326	80.0084	723	25.5282	1922	57.4858
ENSOARG00000007562	1454	2740	105.956	592	70.846	2034	107.31	2382	258.39	1832	116.292	5105	274.501
ENSOARG00000020418	48851	313	0.360254	97	0.345506	152	0.238685	25	0.0807169	43	0.0812423	17	0.0272075
ENSOARG00000010128	9122	1110	6.84181	357	6.80983	810	6.81161	873	15.0946	739	7.47724	1589	13.619
ENSOARG00000003336	31911	41	0.0722406	101	0.55073	77	0.1851	31	0.153221	109	0.315263	93	0.227853
ENSOARG00000014316	273642	659	0.135407	208	0.132263	366	0.102601	215	0.123923	447	0.150769	433	0.123714
ENSOARG00000015871	188784	171	0.0509295	75	0.069128	85	0.0345389	54	0.0451156	150	0.0733353	101	0.0418282
ENSOARG00000016619	14401	437	1.70619	104	1.2566	286	1.52345	59	0.646185	387	2.48031	226	1.22695
ENSOARG00000012074	12457	1060	4.78443	416	5.81082	874	5.38211	701	8.87569	767	5.68289	1255	7.87667
ENSOARG00000011945	22533	1310	3.26882	1092	8.4326	8450	28.7669	18	0.125994	430	1.76131	99	0.343502
ENSOARG00000004609	450	119	14.8687	4	1.5467	23	3.92076	7	2.45348	1	0.205104	1	0.17374
ENSOARG00000012646	6367	228	2.01344	104	2.84221	164	1.9759	18	0.445898	268	3.88497	111	1.36302
ENSOARG00000002753	5478	28834	295.952	9052	287.528	20436	286.173	13687	394.08	22952	386.71	33535	478.618
ENSOARG00000007775	43849	875	1.12198	256	1.01587	269	0.470595	25	0.0899245	161	0.338886	33	0.0588392
ENSOARG00000011132	51074	466	0.513008	147	0.500813	365	0.548211	186	0.574395	414	0.748148	254	0.388818
ENSOARG00000003480	3063	32523	597.01	13242	752.254	37504	939.259	31286	1611.02	28020	844.323	61599	1572.31
ENSOARG00000002021	9022	3937	24.5358	1034	19.9423	3038	25.8309	1979	34.5972	2729	27.9182	4142	35.8938
ENSOARG00000015656	9247	207	1.25866	69	1.29839	156	1.29413	4	0.0682271	42	0.419214	12	0.10146
ENSOARG00000004618	14503	1	0.00387686	0	0	1	0.00528929	4	0.0435011	2	0.012728	20	0.107816
ENSOARG00000010766	3131	0	0	0	0	1	0.0245003	312	15.717	0	0	0	0
ENSOARG00000015265	7455	6065	45.7426	1931	45.0705	5307	54.608	5183	109.656	4892	60.5656	13121	137.604
ENSOARG00000003183	18929	84	0.249511	12	0.110309	52	0.210732	87	0.724919	48	0.234046	95	0.392382
ENSOARG00000019328	9209	1255	7.66248	340	6.42428	564	4.69809	35	0.59945	239	2.39537	74	0.628249
ENSOARG00000016928	21569	3	0.00782041	24	0.193615	12	0.0426782	19	0.138938	12	0.0513498	29	0.105119
ENSOARG00000011201	109409	22	0.011306	12	0.0190847	13	0.00911476	17	0.0245072	41	0.0345874	22	0.0157211
ENSOARG00000011503	5567	17631	178.071	8113	253.582	16540	227.913	14951	423.591	15434	255.885	35728	501.765
ENSOARG00000013701	4023	854	11.9356	402	17.3874	742	14.1484	375	14.7021	762	17.482	1018	19.7838
ENSOARG00000020700	21344	282	0.742868	220	1.79351	307	1.10336	5	0.0369481	108	0.46702	13	0.047619
ENSOARG00000019992	3182	755	13.3409	453	24.7717	880	21.2147	696	34.499	673	19.521	1226	30.1233
ENSOARG00000013830	210	2	0.535487	0	0	0	0	5	3.75533	2	0.879018	8	2.9784
ENSOARG00000014568	50222	76	0.0850859	7	0.0242528	15	0.0229114	2	0.00628107	1	0.00183778	0	0
ENSOARG00000013048	1015	2326	128.849	1124	192.69	2185	165.135	1662	258.263	2420	220.058	4839	372.737
ENSOARG00000006571	429	2143	280.868	268	108.701	447	79.9291	1	0.367655	347	74.6551	8	1.45796
ENSOARG00000015707	70905	77	0.0610593	13	0.0319025	79	0.0854683	21	0.0467133	84	0.109343	62	0.068364
ENSOARG00000004494	3578	82	1.28858	7	0.34042	13	0.278713	18	0.793469	83	2.14104	12	0.262213
ENSOARG00000008768	6837	49	0.402966	5	0.127251	16	0.179519	38	0.876629	29	0.391489	32	0.365929
ENSOARG00000008033	8365	2082	13.9944	285	5.92839	720	6.6027	682	12.8593	1191	13.1411	740	6.91637
ENSOARG00000013768	8437	615	4.0985	158	3.25857	574	5.2189	483	9.02936	495	5.41507	1271	11.778
ENSOARG00000012304	27147	68	0.14084	39	0.249977	69	0.194976	19	0.11039	119	0.404587	21	0.0604798
ENSOARG00000004305	485531	1387	0.160619	416	0.149085	1120	0.176952	606	0.196858	933	0.177358	1277	0.20563
ENSOARG00000005718	62567	472	0.424165	193	0.536747	353	0.432797	360	0.907517	276	0.407147	578	0.722263
ENSOARG00000011321	8191	580	3.98134	129	2.74038	519	4.86055	661	12.7281	390	4.39456	825	7.87462
ENSOARG00000005342	690	611	49.7886	94	23.7048	380	42.2464	619	141.494	318	42.5368	1263	143.109
ENSOARG00000012290	1707	14836	488.676	4787	487.964	11210	503.764	9504	878.154	13474	728.535	31527	1443.98
ENSOARG00000010949	5881	621	5.93716	204	6.03583	305	3.97836	27	0.72412	135	2.1187	12	0.15953
ENSOARG00000009256	7218	23	0.179163	6	0.144641	46	0.488873	0	0	0	0	2	0.0216634
ENSOARG00000000663	1505	72	2.68989	120	13.874	214	10.9077	154	16.1392	186	11.4068	559	29.0394
ENSOARG00000020660	46072	578	0.705389	461	1.74109	724	1.20547	243	0.831892	816	1.63471	425	0.721215
ENSOARG00000004532	1057	549	29.2035	158	26.01	432	31.3519	756	112.809	315	27.5057	1160	85.8017
ENSOARG00000003465	52214	61	0.0656872	37	0.123303	98	0.143977	3	0.00906217	15	0.026515	3	0.00449207
ENSOARG00000015342	41062	99	0.135561	41	0.173741	168	0.313851	2	0.00768224	37	0.0831666	1	0.00190402
ENSOARG00000018889	176630	3418	1.08804	1069	1.0531	2461	1.06881	323	0.288427	746	0.389818	169	0.0748057
ENSOARG00000011181	26377	86	0.183321	36	0.237484	107	0.311181	122	0.729512	67	0.234443	193	0.572064
ENSOARG00000017846	113997	1462	0.721094	583	0.889883	1284	0.864025	2188	3.02727	1079	0.873605	2116	1.45123
ENSOARG00000000865	1011	588	32.7012	245	42.167	564	42.794	365	56.9429	503	45.9202	774	59.8553
ENSOARG00000002983	14450	1015	3.94945	375	4.51566	730	3.87534	262	2.85977	884	5.6464	618	3.34375
ENSOARG00000005191	7665	413	3.02954	213	4.83532	322	3.22254	330	6.79046	280	3.37158	501	5.1102
ENSOARG00000016351	7585	3024	22.4163	726	16.6548	1955	19.7718	1649	34.2896	1907	23.205	3228	33.2729
ENSOARG00000007426	7168	460	3.60826	136	3.3014	318	3.40317	331	7.28329	296	3.81137	460	5.01733
ENSOARG00000002423	13210	857	3.64768	180	2.37098	433	2.51443	423	5.05051	468	3.26987	616	3.64578
ENSOARG00000004651	4833	2184	25.4082	698	25.1302	1620	25.713	2801	91.4101	1133	21.6372	4700	76.0315
ENSOARG00000013272	4587	43551	533.836	17167	651.214	44154	738.408	38003	1306.73	40997	824.918	104048	1773.44
ENSOARG00000007351	133128	294	0.12417	91	0.118941	164	0.0944995	100	0.118475	261	0.18095	118	0.0692987
ENSOARG00000018429	24002	1209	2.83215	516	3.74076	769	2.45773	167	1.0974	1324	5.09129	348	1.13356
ENSOARG00000000531	72790	1015	0.78403	297	0.709974	722	0.760887	482	1.04441	690	0.874912	1148	1.23306
ENSOARG00000019362	17974	36	0.112615	38	0.367872	11	0.0469465	0	0	5	0.0256751	0	0
ENSOARG00000015685	90267	1062	0.661506	300	0.578296	848	0.720646	633	1.10604	686	0.701427	867	0.750936
ENSOARG00000009468	15562	2181	7.88004	583	6.5187	1504	7.41374	1685	17.0778	1341	7.95336	2420	12.158
ENSOARG00000010800	2217	6761	171.468	2277	178.713	5538	191.621	3181	226.306	5460	227.308	8470	298.697
ENSOARG00000002812	3682	4924	75.1921	1837	86.8127	5413	112.774	5632	241.255	5457	136.791	3824	81.1983
ENSOARG00000005058	831	341	23.0723	142	29.7334	149	13.7544	7	1.3286	75	8.33005	12	1.129
ENSOARG00000010311	166984	1830	0.61619	483	0.503304	1429	0.656466	1063	1.00405	1254	0.693122	2136	1.00009
ENSOARG00000004720	17941	618	1.93678	159	1.54208	448	1.91552	183	1.6088	446	2.29443	508	2.21376
ENSOARG00000007423	14993	10	0.0375016	5	0.0580282	5	0.0255821	25	0.262996	7	0.043092	19	0.0990781
ENSOARG00000005549	4757	34070	402.696	12297	449.805	37334	602.041	31770	1053.37	29403	570.487	67851	1115.16
ENSOARG00000003848	8038	55901	391.03	18758	406.066	47313	451.531	42235	828.747	47600	546.571	115531	1123.73
ENSOARG00000004338	123883	146	0.0662643	59	0.0828701	109	0.0674947	7	0.00891218	28	0.0208609	6	0.00378662
ENSOARG00000014604	10362	2328	12.6322	1169	19.6304	1762	13.0442	30	0.456642	794	7.07236	58	0.43762
ENSOARG00000011144	15834	2107	7.4819	293	3.21984	1322	6.40466	1294	12.8897	1215	7.08228	2271	11.2134
ENSOARG00000011155	4641	348	4.21605	133	4.98652	365	6.03304	536	18.2159	203	4.03712	885	14.9089
ENSOARG00000011442	60361	220	0.204929	121	0.348808	201	0.255443	117	0.305722	186	0.284409	213	0.27589
ENSOARG00000018834	56347	177	0.17662	72	0.222341	157	0.213739	19	0.0531839	21	0.0343982	20	0.0277506
ENSOARG00000013574	16718	1265	4.25446	488	5.07918	1077	4.94181	1319	12.4439	868	4.79206	2143	10.0219
ENSOARG00000005131	28403	6057	11.9903	1259	7.71293	3765	10.1685	3898	21.6459	3568	11.5944	7169	19.7336
ENSOARG00000013335	4448	593	7.49597	212	8.29333	405	6.98466	240	8.51029	443	9.19234	416	7.31208
ENSOARG00000010000	10417	77	0.41561	13	0.217149	30	0.220919	100	1.5141	25	0.221506	192	1.44102
ENSOARG00000008849	160519	242	0.084767	133	0.144173	165	0.078852	2	0.00196518	71	0.0408243	3	0.00146119
ENSOARG00000014571	65902	179	0.152719	83	0.219148	122	0.142009	1	0.00239331	37	0.0518192	9	0.0106772
ENSOARG00000003304	108827	116	0.0599321	36	0.0575604	42	0.0296052	33	0.0478272	85	0.0720891	154	0.110636
ENSOARG00000019935	168	23756	7950.64	8692	9002.61	24229	11063.2	16378	15376.2	24619	13525.3	51467	23951.5
ENSOARG00000005217	14592	1158	4.46202	440	5.24681	806	4.23716	423	4.57218	851	5.38272	821	4.39887
ENSOARG00000014344	6743	769	6.41226	186	4.79974	596	6.78029	1173	27.4374	424	5.80363	1340	15.5369
ENSOARG00000003379	174911	242	0.0777923	133	0.13231	259	0.113589	155	0.139769	280	0.14775	142	0.0634722
ENSOARG00000003647	7330	1053	8.07723	382	9.06812	836	8.74898	505	10.8664	855	10.7659	1140	12.1594
ENSOARG00000006709	16420	11	0.0376667	7	0.0741793	10	0.0467177	4	0.0384224	29	0.163009	6	0.0285687
ENSOARG00000001194	5465	25	0.25721	17	0.541273	31	0.435137	13	0.37519	33	0.557328	43	0.615164
ENSOARG00000012296	27483	810	1.65714	197	1.24727	603	1.68309	437	2.50793	592	1.98813	1071	3.04676
ENSOARG00000015875	91331	1	0.00061563	1	0.0019052	0	0	10	0.0172695	5	0.00505288	2	0.00171208
ENSOARG00000012614	2280	171	4.21696	86	6.56329	133	4.47478	118	8.16291	129	5.22206	223	7.64685
ENSOARG00000006538	35472	274	0.434313	156	0.765238	208	0.449814	26	0.115607	55	0.143108	27	0.0595101
ENSOARG00000015928	2108	318	8.48193	94	7.75917	83	3.02039	7	0.523751	53	2.32056	6	0.222532
ENSOARG00000005993	8330	1479	9.98301	605	12.6377	1387	12.7728	681	12.8944	1262	13.983	1843	17.2979
ENSOARG00000009950	13847	1734	7.04095	576	7.2381	1382	7.65609	1570	17.8831	1122	7.47867	2623	14.81
ENSOARG00000005845	15800	13387	47.6392	3169	34.8998	7122	34.578	5983	59.7255	7929	46.3179	12502	61.8636
ENSOARG00000015310	34573	54	0.0878203	67	0.337206	73	0.161972	8	0.0364965	195	0.520577	4	0.00904556
ENSOARG00000007306	2927	41327	793.87	15360	913.117	34643	907.92	21177	1141.14	34360	1083.47	53684	1433.95
ENSOARG00000008984	9823	76	0.435018	15	0.265708	195	1.52281	1	0.0160566	7	0.065772	4	0.0318367
ENSOARG00000020113	945	135	8.0323	59	10.8637	78	6.33166	21	3.50498	125	12.2086	104	8.60427
ENSOARG00000009867	2774	27	0.547262	5	0.313633	44	1.21675	61	3.46834	21	0.698715	73	2.05745
ENSOARG00000007075	3294	409	6.98133	79	4.17312	189	4.40142	203	9.72009	208	5.8281	303	7.1917
ENSOARG00000012332	13338	1862	7.84923	539	7.03163	1059	6.0906	665	7.86373	1100	7.61183	1267	7.42675
ENSOARG00000017752	1566	84	3.01596	85	9.44463	197	9.65005	1	0.100718	42	2.4754	4	0.199701
ENSOARG00000013215	7701	2005	14.6388	804	18.1663	1479	14.7325	2026	41.4945	1247	14.9454	3036	30.8225
ENSOARG00000011081	2372	68	1.61188	13	0.953644	54	1.74636	0	0	93	3.61872	15	0.494412
ENSOARG00000010582	2863	40319	791.82	14996	911.406	35462	950.16	23115	1273.42	32581	1050.34	55180	1506.86
ENSOARG00000015129	18556	2874	8.70844	1350	12.6592	2196	9.07827	1499	12.7413	1942	9.65944	2363	9.95616
ENSOARG00000007288	7441	54981	415.451	20384	476.668	47224	486.84	41559	880.91	43427	538.661	109941	1155.16
ENSOARG00000009434	10532	1915	10.2234	546	9.02069	1304	9.49777	685	10.2583	1279	11.2085	1282	9.51678
ENSOARG00000012718	96627	1076	0.626112	321	0.578049	583	0.462834	21	0.0342782	243	0.232111	54	0.0436926
ENSOARG00000007650	177	660	209.657	238	233.971	641	277.805	1249	1112.98	438	228.396	1274	562.741
ENSOARG00000007356	2418	36	0.837114	9	0.647655	33	1.04692	39	2.54394	23	0.877928	85	2.74837
ENSOARG00000018483	134377	93	0.0389131	46	0.0595649	72	0.041102	7	0.0082162	17	0.0116765	2	0.00116364
ENSOARG00000000707	3802	10	0.147886	7	0.320364	11	0.22194	14	0.580783	14	0.339862	67	1.37777
ENSOARG00000008522	12228	3	0.0137944	2	0.0284598	7	0.0439135	6	0.0773916	6	0.045288	18	0.115088
ENSOARG00000006005	42353	782	1.03815	324	1.33112	747	1.35298	1314	4.89338	469	1.02206	1885	3.47968
ENSOARG00000003800	9537	14	0.0825381	4	0.0729804	4	0.0321739	14	0.231534	12	0.116133	15	0.122968
ENSOARG00000017217	1083	25	1.29793	13	2.08868	44	3.11659	3	0.436909	1	0.0852234	0	0
ENSOARG00000019638	10166	803	4.44123	231	3.95385	474	3.57671	429	6.65587	464	4.21265	622	4.78358
ENSOARG00000014710	5483	905	9.28044	262	8.31459	532	7.44301	45	1.29447	912	15.352	213	3.0372
ENSOARG00000011782	18495	45	0.136803	20	0.188163	71	0.294482	20	0.170559	52	0.259499	72	0.304362
ENSOARG00000004414	2135	538	14.1685	129	10.5136	160	5.7488	26	1.92076	443	19.1511	120	4.39436
ENSOARG00000010318	50632	0	0	0	0	0	0	3	0.00934531	4	0.00729159	2	0.00308829
ENSOARG00000016445	2371	3575	84.7779	1158	84.9835	2680	86.7078	2502	166.438	2546	99.1092	5625	185.483
ENSOARG00000009648	3407	761	12.5589	293	14.9642	504	11.3478	314	14.5363	523	14.1683	687	15.7651
ENSOARG00000002388	11528	1032	5.03343	361	5.44893	521	3.46688	1156	15.8162	474	3.795	1807	12.2551
ENSOARG00000007092	2782	60	1.21264	54	3.37749	96	2.64709	82	4.64895	99	3.28447	303	8.51526
ENSOARG00000019398	5323	735	7.7637	335	10.9508	478	6.88853	20	0.592613	194	3.36382	42	0.616887
ENSOARG00000008923	161904	414	0.143774	362	0.389053	451	0.213685	27	0.0263029	156	0.0889312	31	0.0149698
ENSOARG00000007907	36219	3	0.00465718	1	0.0048042	3	0.00635389	6	0.0261284	12	0.0305796	1	0.00215862
ENSOARG00000014536	3104	44954	814.301	15553	871.867	42222	1043.45	45892	2331.92	34838	1035.9	116135	2925.19
ENSOARG00000020235	4004	310	4.35317	83	3.60696	150	2.87377	130	5.12091	167	3.84955	214	4.17861
ENSOARG00000018434	116493	440	0.212369	98	0.146381	194	0.127749	10	0.0135394	70	0.0554607	16	0.0107382
ENSOARG00000016624	91142	0	0	0	0	0	0	9	0.0155748	0	0	3	0.00257345
ENSOARG00000013058	6641	1164	9.85502	254	6.65515	773	8.92896	830	19.7125	676	9.39508	1392	16.3877
ENSOARG00000017969	183	109	33.4899	24	22.8201	80	33.5347	100	86.188	70	35.3048	231	98.6901
ENSOARG00000019366	85672	553	0.362931	184	0.373712	377	0.337565	357	0.657245	326	0.351209	479	0.437129
ENSOARG00000018174	342	6	0.986423	0	0	3	0.672899	17	7.84008	3	0.809622	12	2.74327
ENSOARG00000002452	78582	280	0.200343	146	0.323287	172	0.167904	7	0.0140499	73	0.0857407	12	0.0119391
ENSOARG00000010327	25716	2023	4.42314	491	3.32228	1185	3.53484	1244	7.62983	1202	4.31408	2133	6.48485
ENSOARG00000010368	20137	1207	3.37016	505	4.3637	691	2.63232	606	4.74652	734	3.36425	1258	4.88426
ENSOARG00000009296	2592	651	14.1216	336	22.556	517	15.3007	534	32.4941	513	18.2671	1315	39.6646
ENSOARG00000013650	12292	13179	60.2834	3526	49.9134	9410	58.7249	4589	58.8834	8957	67.2554	8460	53.8097
ENSOARG00000001123	40633	491	0.679424	175	0.749406	395	0.745715	507	1.96801	309	0.701886	1107	2.13001
ENSOARG00000001941	7010	53	0.425105	20	0.496443	63	0.68941	25	0.562496	61	0.803154	58	0.646878
ENSOARG00000015390	18778	1132	3.3895	2748	25.4639	1841	7.52072	145	1.21791	4034	19.8278	546	2.2733
ENSOARG00000010767	549	169	17.3082	72	22.8201	119	16.6276	86	24.7072	123	20.6785	179	25.4914
ENSOARG00000013015	18577	144	0.435838	26	0.243532	64	0.264277	116	0.984873	64	0.317974	204	0.858553
ENSOARG00000005445	45771	102	0.125299	50	0.19008	82	0.137429	66	0.227432	72	0.145188	104	0.177646
ENSOARG00000017735	8522	779	5.13966	287	5.86001	648	5.83295	349	6.45924	563	6.09753	603	5.53208
ENSOARG00000003699	675	460	38.3171	156	40.2141	419	47.6173	383	89.4938	325	44.4393	726	84.0902
ENSOARG00000007566	32448	1055	1.82811	364	1.95196	801	1.89365	1095	5.3226	595	1.69245	1399	3.37087
ENSOARG00000021179	41690	28030	37.8033	6446	26.904	12318	22.6654	172	0.65072	6936	15.3555	340	0.637617
ENSOARG00000021170	39973	176	0.247562	76	0.33083	201	0.385731	45	0.177559	253	0.584172	65	0.127133
ENSOARG00000009771	1032	762	41.5158	150	25.2912	407	30.2531	257	39.2782	439	39.262	453	34.3187
ENSOARG00000011017	3421	928	15.2522	525	26.7032	764	17.1315	402	18.5341	815	21.9883	702	16.0434
ENSOARG00000002860	15947	484	1.70649	168	1.83311	302	1.45272	278	2.74956	297	1.71896	519	2.54449
ENSOARG00000012242	5627	328	3.27744	143	4.42198	115	1.56775	17	0.476507	386	6.33137	18	0.250097
ENSOARG00000015822	11457	1072	5.26092	308	4.67776	695	4.65338	1273	17.5249	541	4.35826	1592	10.8639
ENSOARG00000015019	6685	437	3.67551	218	5.67431	564	6.47191	556	13.1181	552	7.62123	2309	27.0044
ENSOARG00000019510	348	7869	1271.39	2737	1368.53	5768	1271.45	523	237.039	8300	2201.33	2522	566.602
ENSOARG00000013567	5623	4192	41.9171	1054	32.616	2558	34.8969	2825	79.2407	2428	39.8536	4785	66.5314
ENSOARG00000020208	10944	0	0	1	0.0158994	0	0	1	0.0144119	3	0.0253007	7	0.0500074
ENSOARG00000014096	23363	129	0.310455	52	0.387287	99	0.325059	6	0.0405061	27	0.106665	0	0
ENSOARG00000005521	11241	1946	9.73366	515	7.97187	1286	8.77589	1011	14.1855	1258	10.3291	2322	16.1499
ENSOARG00000007620	13868	52	0.210828	35	0.439149	20	0.11063	1	0.0113732	8	0.0532431	0	0
ENSOARG00000012667	45973	259	0.316763	48	0.181675	118	0.196895	167	0.572943	125	0.250954	320	0.544202
ENSOARG00000003933	84755	151	0.100173	57	0.117022	130	0.117661	0	0	39	0.0424704	2	0.00184492
ENSOARG00000002378	67318	410	0.342445	186	0.480772	380	0.433019	9	0.0210867	132	0.18098	11	0.0127754
ENSOARG00000000351	15651	10305	37.0207	5944	66.0837	25697	125.949	14010	141.187	41547	245.011	177641	887.388
ENSOARG00000012114	17602	1117	3.56804	317	3.13368	1038	4.52366	596	5.3405	998	5.23306	1791	7.95511
ENSOARG00000008306	7601	30777	227.664	8961	205.137	22275	224.803	12673	262.97	19246	233.699	21420	220.324
ENSOARG00000013269	752	16	1.1963	7	1.61971	26	2.65223	28	5.8727	13	1.59556	60	6.23801
ENSOARG00000004070	2366	227	5.39448	40	2.94173	129	4.18244	2	0.133325	41	1.5994	6	0.198266
ENSOARG00000006993	5153	571	6.23037	179	6.04437	326	4.85302	373	11.4169	371	6.64509	405	6.1448
ENSOARG00000008361	20349	125	0.345386	151	1.29119	85	0.320428	12	0.0930113	32	0.145142	15	0.0576316
ENSOARG00000017479	2482	2484	56.2714	580	40.6616	1435	44.3512	1305	82.929	1633	60.7256	3189	100.454
ENSOARG00000018341	12204	206	0.949081	51	0.727153	26	0.163428	897	11.5928	154	1.16468	258	1.65284
ENSOARG00000009435	21693	4275	11.0804	1085	8.70298	2778	9.82353	3453	25.1058	2489	10.5899	3791	13.663
ENSOARG00000019687	18571	1827	5.53148	482	4.51616	960	3.96544	106	0.900261	354	1.75936	109	0.458885
ENSOARG00000003891	540	604	62.89	149	48.0121	475	67.4768	600	175.249	356	60.8476	810	117.275
ENSOARG00000011710	2790	212	4.27238	60	3.74201	125	3.43685	100	5.65319	141	4.66447	132	3.69898
ENSOARG00000019632	65847	1195	1.0204	568	1.50096	986	1.14867	5	0.0119766	437	0.612537	3	0.00356203
ENSOARG00000014994	13368	1767	7.43204	270	3.51443	2226	12.7736	2124	25.0603	1352	9.33464	5436	31.7926
ENSOARG00000003881	50294	1972	2.2046	541	1.87171	1414	2.15669	1457	4.56921	1192	2.1875	1832	2.84788
ENSOARG00000003996	5117	440	4.83477	98	3.33249	395	5.92157	357	11.004	289	5.21278	518	7.91456
ENSOARG00000004112	5706	903	8.89804	343	10.4597	623	8.37551	125	3.45522	877	14.1858	418	5.7274
ENSOARG00000019406	8676	3907	25.3199	1626	32.6106	3260	28.8239	1441	26.1964	2914	30.9997	3128	28.1877
ENSOARG00000015586	17477	8	0.0257372	11	0.109518	17	0.0746169	176	1.58834	18	0.0950589	66	0.29525
ENSOARG00000012106	21294	170	0.44888	64	0.522975	114	0.410679	34	0.251837	197	0.853879	49	0.179908
ENSOARG00000004024	5820	859	8.29867	183	5.47124	556	7.32836	312	8.45531	592	9.38828	448	6.01821
ENSOARG00000013789	2106	4644	123.986	1775	146.655	4751	173.054	3353	251.115	3699	162.111	6979	259.088
ENSOARG00000017093	3420	518	8.51612	318	16.1793	335	7.51404	4	0.184472	178	4.80376	8	0.182884
ENSOARG00000002965	804	3918	273.997	1266	273.99	2144	204.561	170	33.3496	591	67.8451	608	59.1235
ENSOARG00000011129	1822	6140	189.478	893	85.2827	6163	259.477	3344	289.478	5158	261.288	9024	387.225
ENSOARG00000000405	77711	41	0.0296647	14	0.0313475	61	0.0602147	3	0.00608887	3	0.00356308	3	0.00301822
ENSOARG00000020239	22137	1782	4.52613	710	5.58081	1243	4.30732	117	0.833614	299	1.24664	286	1.01009
ENSOARG00000005050	81566	1018	0.701741	283	0.603719	531	0.499391	20	0.038674	249	0.281759	20	0.0191705
ENSOARG00000020146	675	547	45.564	131	33.7696	350	39.7758	515	120.338	291	39.7902	729	84.4377
ENSOARG00000010650	24360	4623	10.6705	2715	19.3932	3456	10.8831	965	6.2481	5468	20.7176	1590	5.10308
ENSOARG00000019604	9250	381	2.31591	56	1.05343	104	0.862475	11	0.187564	54	0.538814	6	0.0507133
ENSOARG00000017982	6058	363	3.36911	122	3.5042	435	5.50827	550	14.3196	285	4.34213	1453	18.7521
ENSOARG00000020533	1561	927	33.3899	196	21.848	761	37.397	364	36.7787	744	43.9903	1069	53.5411
ENSOARG00000013798	1607	198	6.92767	69	7.47121	207	9.88119	106	10.4037	160	9.18949	173	8.41672
ENSOARG00000001203	366	6	0.92174	17	8.08213	6	1.25755	12	5.17128	13	3.27831	41	8.75821
ENSOARG00000012764	3855	1427	20.8131	251	11.3294	1024	20.3765	1532	62.6805	840	20.1114	1676	33.9909
ENSOARG00000003906	18039	552	1.72054	225	2.17034	269	1.14392	9	0.0786915	142	0.726546	13	0.0563435
ENSOARG00000000422	27436	516	1.05747	211	1.3382	402	1.12398	118	0.678358	440	1.4802	386	1.09997
ENSOARG00000005114	1674	6	0.201527	0	0	8	0.366597	13	1.22486	6	0.330813	12	0.560452
ENSOARG00000020226	11100	625	3.16589	262	4.10711	508	3.51072	173	2.45822	589	4.89756	380	2.67654
ENSOARG00000008790	46697	918	1.10533	512	1.90783	1265	2.07805	67	0.226299	308	0.608764	113	0.189192
ENSOARG00000002821	4616	1233	15.0188	549	20.6949	778	12.9291	831	28.3944	808	16.156	1918	32.4859
ENSOARG00000009925	12285	946	4.32966	202	2.86111	703	4.3897	682	8.75602	617	4.63551	1690	10.7553
ENSOARG00000014191	19850	2043	5.7869	452	3.96219	1210	4.67606	1162	9.23301	1092	5.07749	1970	7.75923
ENSOARG00000009831	8550	4491	29.5335	796	16.1996	2716	24.3679	3137	57.869	2396	25.8647	5396	49.3422
ENSOARG00000008704	30681	558	1.02259	289	1.63903	701	1.75268	187	0.961324	608	1.82903	494	1.25884
ENSOARG00000010485	4951	10634	120.765	5485	192.771	9793	151.732	3924	125.007	9755	181.853	7760	122.541
ENSOARG00000015738	15546	4292	15.5231	2559	28.6424	3675	18.134	516	5.23515	5542	32.903	1385	6.96536
ENSOARG00000019215	13366	15	0.0630998	7	0.0911285	7	0.0401746	10	0.118004	15	0.10358	17	0.0994398
ENSOARG00000007454	50513	1	0.0011131	0	0	2	0.00303726	1	0.00312244	11	0.0200991	3	0.00464334
ENSOARG00000012811	42362	1021	1.35515	404	1.65944	755	1.36718	461	1.71641	701	1.52732	743	1.37128
ENSOARG00000012200	85221	324	0.213765	131	0.267475	257	0.231335	186	0.344242	231	0.25018	235	0.215593
ENSOARG00000019685	13876	865	3.50502	1420	17.8066	1633	9.02769	1561	17.7434	1119	7.44309	3447	19.4218
ENSOARG00000000189	24402	34	0.0783415	5	0.0356535	18	0.0565851	3	0.0193907	46	0.173988	7	0.0224277
ENSOARG00000002999	2151	514	13.4357	251	20.3044	476	16.9755	394	28.8904	378	16.2195	764	27.7693
ENSOARG00000012406	79165	19	0.0134946	22	0.0483557	26	0.0251939	3	0.00597703	64	0.0746163	3	0.00296279
ENSOARG00000000237	51368	1866	2.04248	584	1.97824	1018	1.52023	96	0.294765	407	0.731289	104	0.15829
ENSOARG00000002973	162084	77	0.0267109	36	0.0386474	77	0.0364423	35	0.0340585	69	0.0392913	98	0.0472714
ENSOARG00000003579	8044	314	2.1948	54	1.1681	205	1.95495	24	0.470584	313	3.59136	64	0.622043
ENSOARG00000020539	1751	1305	41.9047	379	37.6627	1084	47.4896	946	85.2124	923	48.6522	2340	104.482
ENSOARG00000020076	381	87	12.839	17	7.76393	45	9.0603	12	4.96768	71	17.1997	66	13.5435
ENSOARG00000011369	2355	46	1.09826	12	0.886642	26	0.84691	17	1.13856	38	1.48929	36	1.19516
ENSOARG00000000528	22129	0	0	0	0	0	0	6	0.0427649	1	0.00417086	2	0.00706612
ENSOARG00000007872	152029	718	0.265544	310	0.354808	1055	0.53233	38	0.0394235	213	0.129312	121	0.062226
ENSOARG00000017185	1827	4013	123.501	789	75.1443	3021	126.843	2451	211.594	2653	134.025	5320	227.659
ENSOARG00000011796	6764	2047	17.0158	730	18.7792	1475	16.728	642	14.9703	1581	21.5732	1282	14.8183
ENSOARG00000008229	3314	173	2.93516	152	7.98085	192	4.4443	17	0.809085	42	1.16973	29	0.684161
ENSOARG00000005578	87694	363	0.232742	129	0.255963	180	0.157455	8	0.0143886	83	0.0873565	7	0.00624081
ENSOARG00000016069	29491	58	0.11058	19	0.112104	47	0.122254	1	0.00534821	9	0.028167	0	0
ENSOARG00000020165	2538	259	5.73781	120	8.22711	127	3.83855	4	0.24858	62	2.25469	6	0.18483
ENSOARG00000016572	11848	825	3.91514	286	4.20029	592	3.83294	322	4.28656	589	4.58836	551	3.63596
ENSOARG00000020309	8374	119	0.79901	114	2.36881	118	1.08095	1	0.018835	45	0.495983	3	0.0280092
ENSOARG00000002034	11969	279	1.31064	165	2.39874	188	1.20491	16	0.210843	79	0.609195	7	0.0457249
ENSOARG00000011230	6026	936	8.73343	365	10.5395	569	7.24333	614	16.0708	556	8.51595	1012	13.13
ENSOARG00000008755	9343	960	5.77727	267	4.97259	600	4.92629	872	14.7207	575	5.68027	900	7.53128
ENSOARG00000016963	2392	105863	2488.41	32894	2392.84	67500	2164.7	32269	2127.76	73809	2847.97	77024	2517.55
ENSOARG00000017877	26625	22	0.0464591	9	0.0588181	88	0.253541	3	0.0177717	0	0	2	0.00587291
ENSOARG00000016226	55729	2144	2.16313	668	2.08571	1062	1.46183	38	0.107547	534	0.884397	74	0.103816
ENSOARG00000002587	5422	3	0.03111	1	0.0320921	11	0.155628	15	0.436344	8	0.136181	112	1.61499
ENSOARG00000015752	2198	1359	34.764	339	26.8367	545	19.0206	14	1.00461	314	13.1853	23	0.818112
ENSOARG00000007547	1960	213	6.11029	183	16.2462	167	6.53605	5	0.402357	78	3.67304	8	0.319115
ENSOARG00000011823	6121	1152	10.582	325	9.23887	671	8.40921	364	9.37944	691	10.4194	865	11.0486
ENSOARG00000014765	8117	222	1.53778	99	2.12225	225	2.12639	252	4.89669	143	1.62603	348	3.35194
ENSOARG00000018522	5497	100	1.02285	60	1.89926	122	1.70251	147	4.21783	78	1.30965	174	2.47478
ENSOARG00000001909	108	1509	785.604	372	599.345	1091	774.918	245	357.8	1455	1243.44	448	324.315
ENSOARG00000006237	12715	19	0.0840186	8	0.109479	17	0.102562	36	0.446564	14	0.101625	29	0.178318
ENSOARG00000014057	11066	3	0.0152429	0	0	0	0	5	0.0712651	4	0.0333623	8	0.0565213
ENSOARG00000015271	453	2	0.248239	24	9.21873	12	2.03207	0	0	0	0	0	0
ENSOARG00000009838	2416	88	2.04797	22	1.58447	41	1.30179	38	2.48076	66	2.52136	156	5.04824
ENSOARG00000007871	3180	608	10.7502	125	6.83976	221	5.33114	245	12.1517	356	10.3326	630	15.4891
ENSOARG00000010445	5685	40	0.39561	34	1.04065	58	0.782623	48	1.33171	43	0.698112	191	2.62673
ENSOARG00000016489	6846	25386	208.495	11438	290.717	26083	292.264	14457	333.073	23613	318.348	14643	167.227
ENSOARG00000010997	18763	33	0.0988894	6	0.0556425	25	0.10221	24	0.201747	30	0.147573	84	0.350017
ENSOARG00000002949	2939	209	3.99839	42	2.48661	140	3.65412	126	6.7619	112	3.51727	209	5.5598
ENSOARG00000003545	5869	343	3.286	105	3.11303	179	2.33961	158	4.2461	217	3.41258	191	2.54438
ENSOARG00000006964	1882	113	3.37596	46	4.25301	92	3.74993	115	9.63776	67	3.28581	232	9.63787
ENSOARG00000016784	4079	236	3.25309	271	11.5604	555	10.4374	135	5.22009	427	9.66187	871	16.6946
ENSOARG00000003725	11993	939	4.40226	321	4.65731	788	5.04026	978	12.862	643	4.94846	1029	6.70811
ENSOARG00000012526	10183	1518	8.38174	455	7.77488	1125	8.47484	674	10.4396	1085	9.83425	1551	11.9083
ENSOARG00000008766	6616	1543	13.1132	516	13.571	1323	15.3398	1163	27.7257	985	13.7413	1706	20.1603
ENSOARG00000004978	48708	261	0.301286	54	0.192908	107	0.168515	65	0.21048	150	0.284235	163	0.261637
ENSOARG00000010215	26069	429	0.925276	108	0.72087	156	0.459045	18	0.108905	76	0.269077	11	0.0329899
ENSOARG00000000326	6903	338	2.75307	144	3.6298	255	2.83372	270	6.16913	236	3.15545	558	6.31988
ENSOARG00000013135	5913	340	3.23303	131	3.85497	224	2.906	275	7.33538	205	3.19988	508	6.71689
ENSOARG00000002951	17989	302	0.943926	79	0.764149	603	2.57137	15	0.131517	13	0.0666997	69	0.299885
ENSOARG00000020835	17061	6	0.0197736	6	0.0611934	6	0.0269775	76	0.702598	5	0.0270491	35	0.16039
ENSOARG00000005838	26257	5	0.0107069	73	0.483766	53	0.154841	32	0.192222	76	0.26715	146	0.434731
ENSOARG00000014772	42212	1097	1.4612	550	2.26717	727	1.32115	21	0.0784659	360	0.787143	21	0.0388952
ENSOARG00000014866	19260	140	0.408705	109	0.984755	158	0.629297	3	0.0245676	53	0.253984	1	0.00405935
ENSOARG00000008908	1155	66	3.21292	19	2.86239	104	6.90727	74	10.1053	101	8.07099	351	23.7595
ENSOARG00000003515	2215	3	0.0761528	1	0.0785569	0	0	20	1.42414	1	0.041669	9	0.317674
ENSOARG00000016844	304144	179	0.0330912	114	0.0652204	151	0.0380849	6	0.0031115	59	0.0179044	0	0
ENSOARG00000015142	12177	44341	204.74	14924	213.257	33851	213.249	20622	267.109	29125	220.756	39401	252.976
ENSOARG00000013548	202369	917	0.254779	282	0.242473	471	0.178538	22	0.0171465	209	0.0953212	43	0.0166126
ENSOARG00000013827	2189	1444	37.0902	333	26.4701	783	27.4392	802	57.7865	759	32.0025	1122	40.0737
ENSOARG00000015819	24211	5720	13.2838	1335	9.59459	2948	9.34049	2079	13.5438	3359	12.8051	2906	9.38416
ENSOARG00000002015	10370	2068	11.2127	592	9.93347	1456	10.7705	2404	36.564	1050	9.3454	3310	24.9552
ENSOARG00000017638	24533	9210	21.108	4154	29.4628	5841	18.2638	19	0.122152	3190	12.0013	42	0.133848
ENSOARG00000014418	39869	1045	1.47373	461	2.01198	831	1.5989	854	3.37847	748	1.73162	901	1.76686
ENSOARG00000005389	22145	741	1.8814	243	1.90936	629	2.17886	1041	7.41434	376	1.56711	1518	5.35931
ENSOARG00000005302	9077	1134	7.02439	529	10.1408	889	7.51302	46	0.799306	308	3.13181	100	0.861331
ENSOARG00000011965	134253	461	0.19307	262	0.339575	538	0.307407	89	0.10456	559	0.384304	351	0.204407
ENSOARG00000018814	44315	1682	2.13409	511	2.00645	1050	1.81758	384	1.36672	1235	2.57219	1313	2.31647
ENSOARG00000014855	3332	2165	36.5335	1269	66.2696	2097	48.2779	1455	68.8741	2234	61.8822	4563	107.068
ENSOARG00000016585	12354	359	1.6339	152	2.14089	323	2.00563	144	1.83845	272	2.03212	321	2.03147
ENSOARG00000003268	54526	36	0.0371225	12	0.0382944	38	0.0534607	4	0.0115706	2	0.00338543	0	0
ENSOARG00000005899	11027	761	3.8803	244	3.85026	420	2.92178	317	4.53419	474	3.96742	674	4.77876
ENSOARG00000012018	127831	231	0.101605	100	0.13612	76	0.0456071	6	0.00740309	48	0.0346571	2	0.00122323
ENSOARG00000005312	20569	58	0.158545	33	0.279163	48	0.179012	0	0	11	0.049359	1	0.00380101
ENSOARG00000018014	30611	12	0.0220415	10	0.0568434	14	0.0350837	20	0.103051	27	0.0814092	9	0.0229868
ENSOARG00000008939	177081	196	0.0622332	60	0.0589572	121	0.0524165	103	0.0917409	122	0.063588	264	0.116559
ENSOARG00000003539	6371	188	1.65916	49	1.33828	147	1.76996	112	2.77273	132	1.91229	145	1.7794
ENSOARG00000013000	35924	707	1.10655	159	0.770141	229	0.488996	85	0.373192	513	1.31801	212	0.461385
ENSOARG00000008043	2370	22	0.52193	3	0.220258	12	0.388408	23	1.53065	8	0.311551	43	1.41851
ENSOARG00000006197	152901	605	0.222476	256	0.291332	348	0.174592	30	0.0309463	142	0.0857167	34	0.0173853
ENSOARG00000001648	4545	47	0.581436	25	0.957115	31	0.523218	55	1.90865	20	0.406147	89	1.53098
ENSOARG00000004759	30120	80	0.149339	4	0.023108	35	0.0891391	46	0.24088	34	0.104186	67	0.173913
ENSOARG00000004156	96327	78	0.0455286	65	0.117415	110	0.0875991	20	0.0327476	14	0.0134143	3	0.00243493
ENSOARG00000001167	6931	63	0.511073	36	0.903784	90	0.996097	79	1.79775	54	0.719093	141	1.59051
ENSOARG00000017230	381	2416	356.542	1561	712.912	2151	433.082	1279	529.472	3171	768.172	3572	732.992
ENSOARG00000003640	84594	1543	1.02557	442	0.90916	943	0.85512	1407	2.62333	777	0.847752	2815	2.60167
ENSOARG00000004635	549	2340	239.652	354	112.199	1209	168.931	1161	333.547	1222	205.441	2104	299.631
ENSOARG00000007990	17206	1860	6.07815	711	7.19031	1425	6.35316	1117	10.2393	1261	6.76429	2571	11.6825
ENSOARG00000011346	134989	584	0.24325	159	0.204954	543	0.308572	113	0.132032	520	0.355543	475	0.275111
ENSOARG00000021081	49773	321	0.362618	58	0.202765	120	0.184945	12	0.0380264	53	0.0982809	3	0.00471238
ENSOARG00000005919	43029	142	0.185552	56	0.226456	75	0.133707	0	0	32	0.0686398	1	0.00181699
ENSOARG00000013489	13197	3959	16.8674	875	11.5369	2926	17.008	1321	15.7879	2817	19.7015	3411	20.2078
ENSOARG00000017317	22135	1133	2.87799	333	2.61772	490	1.69813	10	0.0712555	281	1.17169	20	0.070642
ENSOARG00000012880	16130	3861	13.4587	1828	19.7197	4612	21.9336	127	1.24184	1393	7.97084	350	1.69647
ENSOARG00000006552	213	6	1.58383	13	10.6199	13	4.68186	48	35.5434	2	0.866638	715	262.445
ENSOARG00000005806	44973	671	0.838897	199	0.769944	557	0.950076	284	0.996011	466	0.95636	608	1.05697
ENSOARG00000013979	1940	222	6.43412	49	4.39493	123	4.86361	173	14.0651	128	6.08969	177	7.1332
ENSOARG00000005558	25499	2486	5.48171	1167	7.96353	2517	7.57208	1015	6.27828	2099	7.5976	2035	6.23956
ENSOARG00000012613	1354	239	9.9247	63	8.09617	204	11.5576	288	33.5484	122	8.31627	508	29.3331
ENSOARG00000014874	128868	155	0.0676277	55	0.0742635	153	0.0910754	4	0.00489568	38	0.0272161	8	0.00485353
ENSOARG00000012444	4059	710	9.83507	166	7.11618	556	10.5078	199	7.73271	530	12.0516	441	8.49439
ENSOARG00000014849	124687	380	0.171356	226	0.315388	525	0.322993	56	0.0708377	653	0.483369	58	0.036368
ENSOARG00000009765	4041	33643	468.106	13345	574.629	33384	633.73	13034	508.729	31274	714.302	29608	572.839
ENSOARG00000013419	34039	120	0.198218	49	0.250482	103	0.232122	13	0.0602371	21	0.0569416	3	0.0068906
ENSOARG00000009662	22210	322	0.815165	182	1.42587	326	1.12596	26	0.184639	62	0.25765	62	0.218251
ENSOARG00000020373	25779	31	0.0676136	29	0.195745	35	0.104149	27	0.165194	27	0.0966685	60	0.181969
ENSOARG00000014457	3111	38792	701.101	13227	739.808	36432	898.334	16902	856.911	31170	924.749	41790	1050.23
ENSOARG00000017330	8314	553	3.73984	134	2.80448	458	4.22581	341	6.46907	321	3.56355	530	4.98401
ENSOARG00000011711	8167	3097	21.3215	1105	23.5428	1575	14.7936	489	9.44374	2645	29.8917	1121	10.7314
ENSOARG00000020515	5142	40	0.437387	14	0.473755	31	0.462471	1	0.0306737	2	0.0358992	1	0.0152048
ENSOARG00000020262	390	3349	482.824	1911	852.617	4842	952.391	2791	1128.74	4318	1021.89	9855	1975.63
ENSOARG00000017505	329744	16	0.00272823	4	0.00211077	11	0.002559	20	0.00956645	24	0.00671772	4	0.000948409
ENSOARG00000010746	8233	47	0.32098	12	0.253619	27	0.251571	33	0.632199	28	0.313897	41	0.389348
ENSOARG00000012394	26722	1398	2.94155	564	3.67255	1043	2.99413	149	0.879458	1563	5.39855	345	1.0094
ENSOARG00000011243	1416	1379	54.7569	481	59.1071	817	44.2602	1159	129.098	791	51.5585	1339	73.9316
ENSOARG00000019172	1279	250	10.9903	87	11.836	188	11.2757	169	20.8408	156	11.2575	249	15.2209
ENSOARG00000013388	722	47	3.66015	21	5.06104	81	8.60603	0	0	6	0.76701	9	0.974581
ENSOARG00000012518	11259	243	1.21351	19	0.293638	97	0.660886	140	1.96122	137	1.12307	121	0.84023
ENSOARG00000013532	7118	712	5.62419	144	3.52016	446	4.80653	446	9.88268	404	5.23854	517	5.67865
ENSOARG00000005754	18169	136	0.420868	83	0.794886	224	0.94574	4	0.0347238	45	0.228596	17	0.0731527
ENSOARG00000008446	23564	293	0.699128	115	0.849193	245	0.797576	10	0.0669343	73	0.285931	18	0.0597222
ENSOARG00000009341	49675	198	0.224112	104	0.364295	197	0.304217	3	0.00952535	69	0.128203	3	0.00472167
ENSOARG00000013584	4324	4191	54.4967	1052	42.3339	1970	34.9491	21	0.766005	1113	23.7573	33	0.596679
ENSOARG00000010282	6581	364	3.10991	100	2.64403	180	2.09815	136	3.25945	211	2.95922	285	3.38583
ENSOARG00000009166	11848	2223	10.5495	732	10.7504	1165	7.54286	24	0.319495	616	4.79869	48	0.316744
ENSOARG00000002127	33412	23	0.0387047	13	0.0677016	15	0.0344385	25	0.118014	18	0.049723	26	0.0608392
ENSOARG00000000480	34696	2801	4.53912	684	3.43032	1589	3.51317	1120	5.09139	1597	4.24828	2565	5.7799
ENSOARG00000018477	6551	0	0	0	0	0	0	11	0.26484	0	0	0	0
ENSOARG00000009369	3527	1404	22.382	337	16.6258	686	14.9202	1108	49.5487	762	19.9405	1192	26.4231
ENSOARG00000017358	7833	60	0.430687	20	0.444283	77	0.75408	45	0.906112	49	0.577371	111	1.10792
ENSOARG00000004961	2907	256	4.95146	63	3.77097	197	5.19848	193	10.4715	157	4.98473	235	6.32027
ENSOARG00000017327	14333	20	0.0784569	10	0.121401	63	0.337177	37	0.407157	32	0.206063	153	0.834578
ENSOARG00000013906	17661	1400	4.45708	388	3.82274	1078	4.68229	424	3.78659	972	5.0797	1015	4.49328
ENSOARG00000016093	20936	1039	2.79036	352	2.92554	839	3.07414	863	6.50152	594	2.61867	1319	4.92565
ENSOARG00000003524	2188	100	2.56975	50	3.97631	60	2.10358	4	0.288344	10	0.421832	10	0.357327
ENSOARG00000016592	11202	1643	8.2467	785	12.1936	1811	12.4016	1005	14.1504	1496	12.326	1082	7.55169
ENSOARG00000018990	31783	267	0.47234	108	0.591271	250	0.603393	154	0.764229	228	0.662106	328	0.806848
ENSOARG00000020050	29464	114	0.217546	58	0.342526	168	0.437394	7	0.0374718	26	0.0814458	16	0.0424562
ENSOARG00000006283	156510	223	0.0801126	91	0.101171	138	0.0676382	71	0.0715507	187	0.110277	129	0.0644407
ENSOARG00000001082	3861	83	1.20869	55	2.47868	92	1.82786	73	2.98209	63	1.50601	113	2.28819
ENSOARG00000015904	5713	1361	13.3947	489	14.8937	852	11.4401	16	0.441727	407	6.57533	26	0.355813
ENSOARG00000003750	119602	414	0.194626	234	0.340436	192	0.123145	44	0.0580246	476	0.367329	66	0.0431438
ENSOARG00000019291	17457	305	0.982355	71	0.707696	186	0.817332	74	0.66859	206	1.08914	198	0.886764
ENSOARG00000020756	283780	332	0.0657801	163	0.0999456	212	0.0573072	70	0.0389058	332	0.10798	157	0.0432544
ENSOARG00000018622	2871	17710	346.835	6502	394.068	16422	438.781	12347	678.307	12335	396.546	24974	680.092
ENSOARG00000016544	2006	1139	31.925	263	22.813	877	33.537	738	58.0261	691	31.7932	1469	57.2537
ENSOARG00000004027	42615	273	0.360196	75	0.306236	82	0.147607	13	0.0481148	44	0.0952966	5	0.00917319
ENSOARG00000005388	4966	2749	31.1248	575	20.1474	1471	22.7228	1005	31.9196	1548	28.7708	1716	27.0161
ENSOARG00000016550	86002	482	0.31512	182	0.368231	347	0.309511	234	0.429146	297	0.318739	363	0.329998
ENSOARG00000016138	20572	67	0.18312	13	0.109957	105	0.391532	4	0.0306677	6	0.0269192	9	0.0342041
ENSOARG00000004920	2591	11682	253.506	5325	357.61	13192	390.569	6213	378.209	10160	361.921	8781	264.965
ENSOARG00000001835	29040	151	0.29236	34	0.203723	100	0.264155	0	0	27	0.0858133	5	0.0134613
ENSOARG00000016853	6479	64	0.555405	76	2.0411	36	0.426235	14	0.340814	3	0.0427367	5	0.0603357
ENSOARG00000009785	8819	21	0.133887	18	0.355149	28	0.243553	20	0.357691	29	0.303505	31	0.274824
ENSOARG00000007268	27131	53	0.109837	1	0.00641345	8	0.0226193	11	0.0639477	134	0.455854	0	0
ENSOARG00000005927	1040	600	32.4381	213	35.6372	436	32.1594	207	31.3931	491	43.5748	323	24.2819
ENSOARG00000007432	19062	165	0.486691	94	0.858059	187	0.752537	97	0.802603	152	0.735974	159	0.652141
ENSOARG00000009120	69191	3	0.00243787	0	0	0	0	9	0.0205159	2	0.00266789	3	0.00338988
ENSOARG00000008187	53043	239	0.253342	148	0.485502	146	0.211144	4	0.011894	78	0.135723	0	0
ENSOARG00000002919	3564	1912	30.164	694	33.8828	1728	37.193	1689	74.7463	1280	33.1482	2205	48.3708
ENSOARG00000011362	60382	694	0.646234	150	0.432257	394	0.500546	1149	3.00131	274	0.418823	1115	1.44371
ENSOARG00000012679	2042	789	21.725	439	37.4082	709	26.6346	538	41.5551	620	28.0236	1223	46.8256
ENSOARG00000010498	7597	920	6.80901	176	4.03114	492	4.96796	197	4.08999	577	7.01005	496	5.10449
ENSOARG00000020638	58119	1531	1.48114	429	1.28439	1112	1.46771	918	2.49128	875	1.38956	1420	1.91022
ENSOARG00000010203	1327	5456	231.175	1056	138.468	2690	155.502	2822	335.416	3129	217.632	7111	418.96
ENSOARG00000006233	5011	2255	25.3023	734	25.4876	1597	24.4476	1827	57.5058	1233	22.7105	2870	44.7786
ENSOARG00000005475	14587	1294	4.98777	521	6.21483	1073	5.64272	781	8.44467	820	5.18842	1210	6.48533
ENSOARG00000014345	5321	2	0.0211337	1	0.0327013	3	0.0432497	22	0.652119	5	0.0867289	7	0.102853
ENSOARG00000001673	481	176	20.5734	52	18.8112	142	22.6464	191	62.6305	95	18.2291	305	49.5755
ENSOARG00000001451	17536	0	0	1	0.00992264	1	0.00437446	8	0.0719544	0	0	5	0.0222922
ENSOARG00000008284	50822	379	0.419301	249	0.852522	305	0.460366	390	1.21035	239	0.434044	830	1.27685
ENSOARG00000019818	245338	95	0.0217719	84	0.0595761	126	0.0393968	9	0.00578596	32	0.0120385	3	0.000956025
ENSOARG00000015561	5276	2090	22.273	409	13.4889	1234	17.9418	1498	44.7821	1028	17.9836	2450	36.3056
ENSOARG00000012197	561	5	0.501124	1	0.310167	9	1.23065	8	2.24918	10	1.64522	15	2.09046
ENSOARG00000000699	18057	6	0.0186829	3	0.028909	1	0.00424824	10	0.0873478	5	0.0255571	11	0.0476277
ENSOARG00000002256	19462	3713	10.7269	793	7.08996	1572	6.19612	1433	11.6133	1757	8.33243	1937	7.78135
ENSOARG00000018638	19874	89	0.251793	12	0.105064	43	0.165973	3	0.0238086	4	0.0185764	4	0.0157357
ENSOARG00000012789	2858	4356	85.6966	939	57.1691	2719	72.9797	2245	123.894	2258	72.9204	3552	97.168
ENSOARG00000015078	6381	194	1.70943	80	2.18152	174	2.09178	7	0.173024	43	0.621966	19	0.232797
ENSOARG00000013368	32960	3	0.00511767	0	0	3	0.00698215	9	0.0430678	6	0.0168016	6	0.0142324
ENSOARG00000013964	23729	79	0.187191	11	0.0806624	55	0.177803	47	0.312404	60	0.233378	282	0.929142
ENSOARG00000003354	66778	162	0.136402	109	0.284021	274	0.314755	9	0.0212572	67	0.0926038	12	0.0140495
ENSOARG00000012441	17649	285	0.907952	139	1.37042	320	1.39086	294	2.62739	204	1.06684	395	1.7498
ENSOARG00000014577	2727	74	1.52575	57	3.63704	83	2.33479	126	7.28758	57	1.9292	154	4.41518
ENSOARG00000019211	17397	666	2.15247	310	3.1006	498	2.19589	22	0.199456	200	1.06107	31	0.139316
ENSOARG00000016731	18563	3	0.00908681	0	0	0	0	9	0.0764702	4	0.0198884	2	0.00842354
ENSOARG00000019602	204	2341	645.222	771	657.631	1343	505.011	384	296.892	1701	769.593	1512	579.474
ENSOARG00000012966	7443	2313	17.4729	591	13.8165	1484	15.2947	1289	27.3151	1287	15.9594	2292	24.0757
ENSOARG00000007967	42846	685	0.898915	177	0.718821	232	0.415368	12	0.0441742	144	0.310198	15	0.0273712
ENSOARG00000020773	6701	61	0.511833	3	0.0779004	16	0.183162	23	0.54136	62	0.853964	1	0.0116674
ENSOARG00000019486	249	953	215.195	169	118.099	489	150.648	106	67.1435	645	239.082	466	146.318
ENSOARG00000013354	65380	248	0.213277	134	0.35663	153	0.179515	9	0.0217118	67	0.0945839	8	0.0095666
ENSOARG00000010864	140013	47	0.0188742	16	0.0198843	31	0.0169843	55	0.0619572	54	0.0355969	17	0.00949278
ENSOARG00000004450	13105	200	0.858087	63	0.836491	173	1.01266	164	1.97381	135	0.950789	179	1.0679
ENSOARG00000025195	270	1118	232.818	46	29.645	772	219.335	47	27.4557	36	12.3063	142	41.1185
ENSOARG00000012295	18444	3	0.00914543	11	0.103776	28	0.116455	0	0	0	0	0	0
ENSOARG00000009089	81119	366	0.253686	133	0.28529	180	0.170218	2	0.00388871	97	0.110366	2	0.00192761
ENSOARG00000017713	10861	2586	13.3874	714	11.439	1742	12.3036	1496	21.725	1481	12.5856	2876	20.7029
ENSOARG00000010712	36626	482	0.739939	113	0.536842	247	0.517324	127	0.546905	306	0.771115	264	0.563543
ENSOARG00000003964	46836	1510	1.81274	449	1.66811	2087	3.4182	796	2.68059	1709	3.36782	2417	4.03468
ENSOARG00000011507	72868	2506	1.93367	1082	2.58374	1766	1.85913	1738	3.76193	1502	1.90248	2968	3.18449
ENSOARG00000001568	12249	40	0.18361	22	0.312521	101	0.632522	2	0.025753	8	0.0602805	6	0.0382969
ENSOARG00000018728	3114	1528	27.5894	373	20.8424	640	15.7658	112	5.6728	241	7.14308	113	2.83709
ENSOARG00000016366	20262	18542	51.4532	4862	41.7533	18232	69.0251	6580	51.2202	13378	60.9391	13762	53.1021
ENSOARG00000003424	123761	71	0.0322562	9	0.0126537	24	0.0148759	25	0.0318606	63	0.0469833	20	0.0126345
ENSOARG00000018443	564	2	0.199383	3	0.92555	2	0.272023	6	1.67791	0	0	23	3.18832
ENSOARG00000008557	4163	293	3.9573	81	3.38561	198	3.64849	107	4.05392	198	4.38981	190	3.56829
ENSOARG00000013648	73332	280	0.214685	128	0.303721	195	0.203984	2	0.00430164	87	0.1095	1	0.00106615
ENSOARG00000019293	81342	208	0.143776	111	0.237447	135	0.127313	12	0.0232683	54	0.0612726	4	0.00384466
ENSOARG00000008420	2152	3730	97.4551	1016	82.1503	2415	86.0855	1337	97.9912	2241	96.114	2614	94.9677
ENSOARG00000011629	498	3172	358.131	116	40.5309	2078	320.089	137	43.3899	2772	513.749	476	74.7292
ENSOARG00000019054	552	4	0.407436	0	0	4	0.555873	11	3.14305	0	0	13	1.84127
ENSOARG00000020565	11445	398	1.95526	170	2.58459	255	1.70915	26	0.358307	87	0.701602	28	0.191274
ENSOARG00000001761	3045	233	4.30236	105	6.00012	201	5.06365	175	9.0646	162	4.91038	387	9.93657
ENSOARG00000015659	19726	448	1.27696	169	1.49075	346	1.34553	201	1.60714	339	1.58616	536	2.12441
ENSOARG00000009022	4859	55	0.636435	40	1.43242	24	0.378895	23	0.746584	41	0.778797	67	1.07805
ENSOARG00000012182	15193	1277	4.72591	385	4.40935	709	3.57979	813	8.44004	655	3.9791	1600	8.23359
ENSOARG00000005975	7919	1483	10.5295	396	8.70127	691	6.69364	230	4.58095	1267	14.767	506	4.99566
ENSOARG00000001811	3883	25	0.362002	90	4.03304	168	3.31892	332	13.4855	73	1.73517	232	4.67125
ENSOARG00000009285	1572	1063	38.0206	278	30.7716	686	33.4755	1310	131.437	448	26.3034	1701	84.5988
ENSOARG00000003341	1950	376	10.8416	177	15.7942	705	27.7338	944	76.3546	336	15.9035	4106	164.625
ENSOARG00000003637	7844	2235	16.0206	521	11.5573	1541	15.0702	1321	26.5621	1204	14.1669	1941	19.3464
ENSOARG00000003696	2054	145	3.96922	31	2.62615	103	3.84673	41	3.14834	123	5.52703	82	3.12123
ENSOARG00000017147	97238	2617	1.51323	1027	1.83777	1758	1.38688	1274	2.06648	1502	1.42568	1850	1.48747
ENSOARG00000007229	7208	2100	16.3811	1070	25.8301	2803	29.8307	45	0.984681	882	11.2938	149	1.61616
ENSOARG00000009923	11401	44	0.216994	22	0.335767	19	0.12784	2	0.0276684	2	0.016191	2	0.0137151
ENSOARG00000018948	40348	521	0.726029	141	0.608072	399	0.758588	205	0.801364	357	0.816645	531	1.02893
ENSOARG00000008448	49832	147	0.165862	63	0.219983	134	0.206277	51	0.161421	166	0.307459	71	0.111394
ENSOARG00000003882	2602	526	11.3662	365	24.4086	809	23.8504	86	5.21301	795	28.1999	443	13.311
ENSOARG00000002172	691	2668	217.093	957	240.986	2334	259.106	1079	246.287	2430	324.575	3767	426.216
ENSOARG00000000255	17503	677	2.17477	109	1.08361	374	1.63913	369	3.32515	330	1.74016	539	2.40763
ENSOARG00000015269	9804	628	3.60159	207	3.67388	391	3.05934	275	4.42412	359	3.3797	480	3.82781
ENSOARG00000015457	133703	806	0.338947	426	0.554404	780	0.447516	54	0.0637016	186	0.128398	146	0.0853737
ENSOARG00000018938	997	889	50.1354	323	56.3722	508	39.0862	294	46.5104	621	57.4889	493	38.6602
ENSOARG00000018022	6713	110	0.921328	86	2.22915	166	1.89691	1	0.0234953	40	0.549959	12	0.139758
ENSOARG00000003105	11810	2611	12.4307	793	11.6837	1486	9.65215	891	11.8994	1676	13.0982	1396	9.24162
ENSOARG00000005980	1230	300	13.7137	135	19.0979	206	12.8475	3	0.384693	90	6.75343	3	0.19069
ENSOARG00000015467	38225	43	0.0632498	16	0.0728334	21	0.0421431	0	0	4	0.00965828	0	0
ENSOARG00000019806	14810	6870	26.0819	2440	28.6677	4637	24.018	3486	37.1253	3862	24.0682	6176	32.6035
ENSOARG00000011932	3654	38671	595.052	13459	640.917	30166	633.292	18918	816.591	28485	719.507	50925	1089.62
ENSOARG00000010885	41895	756	1.01461	223	0.926191	659	1.20664	28	0.105413	191	0.420783	65	0.121301
ENSOARG00000015471	14238	548	2.16406	147	1.7965	347	1.86954	189	2.09368	330	2.1392	412	2.26236
ENSOARG00000018976	23203	195	0.472529	38	0.284969	68	0.224812	4	0.0271903	31	0.123312	2	0.00673905
ENSOARG00000019807	10295	803	4.38558	355	6.00012	561	4.18015	152	2.32871	875	7.84457	193	1.46569
ENSOARG00000008324	1545	956	34.7911	284	31.9851	889	44.1396	343	35.0157	745	44.5056	644	32.5889
ENSOARG00000015367	3350	590	9.90251	203	10.5441	386	8.83888	65	3.06032	600	16.5308	142	3.31403
ENSOARG00000009235	4442	1190	15.0628	367	14.3762	927	16.0087	994	35.2944	672	13.963	1444	25.4157
ENSOARG00000008224	293110	64	0.0122769	27	0.0160284	22	0.00575767	24	0.0129145	62	0.0195231	25	0.00666841
ENSOARG00000004906	8906	604	3.81322	382	7.46343	361	3.10942	19	0.336487	193	2.00015	28	0.245803
ENSOARG00000008814	30200	544	1.01281	230	1.32519	395	1.00333	16	0.0835624	158	0.482878	23	0.0595434
ENSOARG00000017984	174	439	141.858	65	65.0013	369	162.679	220	199.421	443	234.986	1035	465.054
ENSOARG00000008715	159573	360	0.126847	61	0.0665163	104	0.0499953	6	0.00593048	53	0.0306552	16	0.00783923
ENSOARG00000015502	1767	33028	1050.95	14713	1448.85	28157	1222.38	20746	1851.81	25704	1342.61	52520	2323.81
ENSOARG00000012833	23881	531	1.2502	169	1.23138	382	1.22706	434	2.86639	318	1.22903	542	1.77443
ENSOARG00000016416	416	2293	309.919	568	237.582	1102	203.209	860	326.064	1300	288.428	1821	342.239
ENSOARG00000002624	2327	35526	858.397	14486	1083.2	38278	1261.85	19528	1323.61	31809	1261.66	20337	683.287
ENSOARG00000009237	2740	173	3.55004	77	4.88988	131	3.66755	105	6.04417	127	4.278	173	4.93638
ENSOARG00000000641	2306	1063	25.9186	179	13.5068	919	30.5711	898	61.4207	768	30.739	2906	98.5256
ENSOARG00000008868	11955	38	0.17872	23	0.334762	71	0.455579	2	0.0263863	9	0.0694833	0	0
ENSOARG00000015242	56909	0	0	1	0.00305757	0	0	14	0.0388012	0	0	3	0.00412148
ENSOARG00000006383	15326	80	0.293494	39	0.442786	91	0.455478	24	0.24699	89	0.53598	81	0.413208
ENSOARG00000016062	66641	46	0.038811	7	0.0182774	52	0.0598573	5	0.0118339	1	0.00138499	1	0.0011732
ENSOARG00000017998	17080	1930	6.35342	635	6.4691	1554	6.9794	1800	16.622	1052	5.6848	3197	14.6341
ENSOARG00000009034	2160	836	21.7616	300	24.1671	686	24.3627	488	35.6339	544	23.2452	1189	43.0369
ENSOARG00000004036	41428	3132	4.25075	1967	8.26168	3244	6.00678	746	2.84016	3272	7.28965	2456	4.63497
ENSOARG00000015672	2960	2647	50.2806	695	40.8555	1528	39.5992	1836	97.8315	1363	42.5002	2430	64.1841
ENSOARG00000017508	864	2397	155.988	657	132.315	1648	146.318	833	152.065	1936	206.813	2716	245.77
ENSOARG00000012891	1398	95	3.8208	117	14.5625	48	2.63384	1	0.112821	31	2.04664	2	0.11185
ENSOARG00000001060	44935	212	0.265271	176	0.681531	204	0.348257	8	0.0280804	90	0.184861	2	0.00347983
ENSOARG00000014469	5197	38	0.41112	1	0.0334815	19	0.28045	0	0	0	0	0	0
ENSOARG00000017643	33633	1904	3.18302	541	2.79891	1366	3.11559	2307	10.8188	868	2.382	2887	6.7111
ENSOARG00000006450	220335	180	0.0459332	52	0.0410656	136	0.047349	106	0.0758787	105	0.0439838	170	0.0603223
ENSOARG00000020689	13367	123	0.51738	35	0.455609	145	0.832126	6	0.070797	29	0.20024	1	0.00584896
ENSOARG00000002876	28178	140	0.279355	44	0.271707	169	0.460078	5	0.0279871	38	0.124469	4	0.0110985
ENSOARG00000015378	5258	5364	57.3596	1844	61.0236	3754	54.7682	2029	60.8638	3839	67.3883	5181	77.0381
ENSOARG00000019281	8659	48	0.311682	34	0.683233	149	1.32	5	0.0910752	20	0.213181	7	0.0632038
ENSOARG00000010167	8791	360	2.30251	226	4.4733	463	4.04015	20	0.358831	141	1.48036	20	0.177871
ENSOARG00000005844	106234	59	0.0312267	30	0.0491378	29	0.0209406	4	0.00593874	5	0.00434404	3	0.00220785
ENSOARG00000014082	90465	812	0.504677	897	1.72532	1603	1.35928	272	0.474227	2132	2.17517	150	0.129635
ENSOARG00000001136	2538	78929	1748.57	31504	2159.89	84163	2543.81	61922	3848.14	61762	2246.04	150967	4650.54
ENSOARG00000017678	5917	2087	19.8317	543	15.9682	1070	13.8719	1216	32.4138	1027	16.0198	1807	23.8764
ENSOARG00000007886	66642	116	0.0978697	36	0.0939966	40	0.0460434	70	0.165671	64	0.0886378	182	0.213519
ENSOARG00000014779	65260	960	0.827108	693	1.84775	972	1.14255	32	0.0773394	381	0.538847	76	0.0910498
ENSOARG00000003747	2158	2616	68.1592	846	68.2145	1916	68.1081	963	70.3838	1837	78.5679	1544	55.9382
ENSOARG00000005451	4197	982	13.1556	273	11.3183	514	9.39462	455	17.099	538	11.8312	934	17.3989
ENSOARG00000008681	12291	254	1.16194	56	0.792791	76	0.474331	10	0.128325	40	0.300372	3	0.019083
ENSOARG00000020326	55739	833	0.84028	173	0.540063	375	0.516092	8	0.0226375	183	0.303025	24	0.0336639
ENSOARG00000001154	85189	728	0.480492	213	0.435065	240	0.216114	25	0.0462865	138	0.149514	36	0.0330394
ENSOARG00000017737	57566	1025	1.00114	370	1.11839	1005	1.33923	1263	3.46047	537	0.860985	1873	2.54381
ENSOARG00000009246	1546	251	9.12856	131	14.7441	290	14.3894	91	9.28388	252	15.0445	220	11.1257
ENSOARG00000019531	5849	3	0.0288388	0	0	0	0	10	0.26966	2	0.0315599	5	0.0668346
ENSOARG00000016460	20524	576	1.57797	121	1.02584	252	0.941875	10	0.0768486	117	0.526152	19	0.0723776
ENSOARG00000007040	17158	2482	8.13342	630	6.38898	1595	7.13098	800	7.35396	1814	9.75793	2922	13.3145
ENSOARG00000001777	3600	733	11.4483	394	19.0437	720	15.3421	380	16.6486	647	16.5878	1095	23.7807
ENSOARG00000010033	15485	3	0.010893	1	0.0112369	5	0.0247693	12	0.122227	4	0.0238416	8	0.0403916
ENSOARG00000020549	10321	0	0	0	0	0	0	4	0.0611274	3	0.0268279	1	0.00757514
ENSOARG00000017486	20541	267	0.730849	23	0.194834	86	0.321168	5	0.0383925	35	0.157266	4	0.0152248
ENSOARG00000004838	13981	201	0.808344	44	0.547611	75	0.411508	22	0.248189	164	1.08266	52	0.290789
ENSOARG00000009215	9334	2224	13.3969	488	9.09724	1127	9.26213	1000	16.8978	1117	11.0452	1555	13.0249
ENSOARG00000019074	19219	114	0.333513	45	0.407417	114	0.455018	7	0.0574467	27	0.129664	4	0.016272
ENSOARG00000019979	35150	526	0.841392	223	1.10392	797	1.73935	438	1.96538	589	1.5466	1401	3.1162
ENSOARG00000006003	38075	687	1.01451	95	0.434152	149	0.300194	38	0.157413	96	0.232712	13	0.0266941
ENSOARG00000010772	44593	443	0.558567	131	0.511167	279	0.479946	73	0.258199	372	0.769952	203	0.355911
ENSOARG00000005206	39673	1127	1.59723	596	2.61402	1333	2.57745	435	1.72939	1131	2.63121	883	1.74012
ENSOARG00000017265	4044	124	1.72405	25	1.07569	95	1.80205	2	0.0780039	13	0.296701	15	0.289997
ENSOARG00000007374	2193	1074	27.5362	403	31.976	839	29.348	969	69.692	544	22.8954	1750	62.3896
ENSOARG00000003902	1618	1453	50.4923	502	53.9862	1621	76.8528	356	34.7032	1774	101.196	364	17.5888
ENSOARG00000012645	2289	75171	1846.47	17462	1327.41	54283	1819.17	36784	2534.61	48893	1971.46	92049	3144.02
ENSOARG00000010657	3847	2531	36.992	811	36.6823	1963	39.1429	1457	59.7359	1518	36.4197	2204	44.7922
ENSOARG00000019249	31446	3302	5.90405	1246	6.89462	1848	4.50808	1102	5.52731	2364	6.93856	1600	3.97802
ENSOARG00000005858	6076	640	5.92244	325	9.30729	622	7.85285	608	15.7828	394	5.98502	1214	15.6212
ENSOARG00000007411	48713	269	0.310489	134	0.47865	165	0.259833	15	0.0485673	56	0.106104	26	0.0417293
ENSOARG00000009156	3149	404	7.21351	61	3.37066	263	6.40675	328	16.4285	175	5.12924	504	12.5133
ENSOARG00000001128	1447	629	24.4411	202	24.2907	545	28.8924	636	69.3244	345	22.0058	1319	71.2671
ENSOARG00000001432	15545	351	1.26956	165	1.84693	139	0.685929	12	0.121755	85	0.504679	9	0.0452652
ENSOARG00000011523	4377	56948	731.543	14957	594.601	44257	775.64	34101	1228.82	39385	830.504	95590	1707.45
ENSOARG00000001174	38489	6595	9.63421	1143	5.16734	3515	7.00557	3401	13.9369	3580	8.58487	8121	16.4963
ENSOARG00000008396	4282	195	2.56051	101	4.10424	210	3.76208	259	9.54005	123	2.65122	553	10.097
ENSOARG00000005448	45726	79	0.0971409	30	0.114161	48	0.0805254	0	0	16	0.0322956	0	0
ENSOARG00000012234	887	52	3.29623	42	8.23917	78	6.74568	25	4.44543	80	8.32441	59	5.20045
ENSOARG00000016719	14784	542	2.06132	178	2.09501	286	1.48398	37	0.394737	548	3.42118	60	0.317301
ENSOARG00000005352	7805	2339	16.8498	389	8.6723	1521	14.949	992	20.0464	1383	16.3545	2532	25.3632
ENSOARG00000009476	71218	661	0.521855	227	0.554618	375	0.403921	35	0.0775133	152	0.196989	34	0.0373252
ENSOARG00000020629	18491	164	0.49868	72	0.677532	118	0.489527	95	0.810328	110	0.54906	122	0.515837
ENSOARG00000018403	37247	126	0.190203	58	0.270953	80	0.164761	12	0.0508145	22	0.0545153	3	0.00629713
ENSOARG00000013578	600	132	12.3697	38	11.0202	94	12.018	109	28.6532	63	9.69118	191	24.8883
ENSOARG00000009412	182858	0	0	0	0	0	0	6	0.00517529	0	0	2	0.000855123
ENSOARG00000016523	95005	310	0.183465	145	0.26557	194	0.156643	25	0.0415041	64	0.0621757	25	0.0205734
ENSOARG00000001448	22320	750	1.88932	293	2.28418	505	1.73561	521	3.68164	395	1.63339	806	2.82328
ENSOARG00000013510	25804	1	0.00217897	0	0	0	0	7	0.0427867	2	0.00715369	1	0.00302988
ENSOARG00000000650	27679	0	0	1	0.00628648	1	0.00277143	11	0.0626816	1	0.00333455	4	0.0112985
ENSOARG00000012692	3708	1280	19.4092	259	12.154	881	18.226	1107	47.0875	585	14.5614	1784	37.6156
ENSOARG00000002485	665	196	16.5719	29	7.58812	113	13.035	35	8.30126	156	21.6516	81	9.52305
ENSOARG00000005223	14612	251	0.965833	62	0.738312	168	0.881972	87	0.93909	176	1.11171	147	0.786539
ENSOARG00000008454	15108	1031	3.83698	347	3.9965	893	4.53419	936	9.77162	622	3.79989	1693	8.76118
ENSOARG00000019780	5075	1250	13.8488	546	18.7204	874	13.2108	605	18.8026	758	13.7854	1026	15.8061
ENSOARG00000005273	4283	1154	15.1494	601	24.4165	1115	19.9702	476	17.529	1003	21.6142	1183	21.5948
ENSOARG00000011520	7497	63	0.472488	21	0.487405	22	0.225108	3	0.0631148	5	0.0615559	0	0
ENSOARG00000007671	48135	114	0.133163	65	0.234969	66	0.105181	2	0.0065534	31	0.0594413	0	0
ENSOARG00000016610	9537	928	5.4711	604	11.02	1527	12.2824	43	0.711139	327	3.16463	228	1.86911
ENSOARG00000003107	3981	1518	21.4397	710	31.033	1042	20.0785	887	35.1422	919	21.3064	1303	25.5897
ENSOARG00000003530	3079	274	5.00356	203	11.4721	257	6.40292	215	11.0135	217	6.50485	361	9.16664
ENSOARG00000014302	8373	3497	23.483	1261	26.2055	2515	23.0416	1574	29.6498	2290	25.243	2419	22.5875
ENSOARG00000003603	112349	2381	1.19159	868	1.34434	1233	0.841877	149	0.209177	539	0.442799	158	0.109951
ENSOARG00000001078	2867	1500	29.4172	410	24.8836	1103	29.5123	1442	79.3296	741	23.8549	2163	58.985
ENSOARG00000015477	75500	1674	1.24666	588	1.35515	1658	1.68458	800	1.67125	1198	1.46453	1747	1.80908
ENSOARG00000005259	11887	297	1.40483	235	3.43996	300	1.93599	123	1.63204	281	2.18183	376	2.47302
ENSOARG00000011414	7959	3121	22.0482	2251	49.2124	2124	20.4716	1648	32.6585	3011	34.9172	6551	64.352
ENSOARG00000020405	54151	567	0.588728	225	0.722993	430	0.60914	219	0.637875	392	0.668139	408	0.589069
ENSOARG00000011218	47879	2254	2.64696	719	2.61301	1772	2.83905	1289	4.24625	1461	2.81639	1402	2.28937
ENSOARG00000017642	33393	2363	3.97875	677	3.5277	1264	2.90367	1220	5.76238	1262	3.48812	2511	5.87901
ENSOARG00000015574	13110	2450	10.5076	831	11.0295	1929	11.2872	1576	18.9606	1449	10.2012	2713	16.1793
ENSOARG00000013180	7474	206	1.54972	86	2.00218	131	1.34454	6	0.126618	39	0.481614	19	0.198753
ENSOARG00000004831	4008	146	2.04816	218	9.46426	266	5.09107	12	0.472227	56	1.28958	46	0.897311
ENSOARG00000010782	26833	3838	8.04218	936	6.06966	2632	7.5244	1590	9.346	2287	7.86655	3569	10.399
ENSOARG00000013191	2410	70631	1647.85	28533	2060.1	68037	2165.62	46283	3029.02	56852	2177.29	134266	4355.74
ENSOARG00000005803	4714	2826	33.707	894	32.9994	1581	25.7275	54	1.80677	2811	55.0375	227	3.76486
ENSOARG00000004026	82933	2096	1.42103	533	1.1183	1141	1.05539	1686	3.20648	864	0.961554	2764	2.60569
ENSOARG00000003536	1530	616	22.6374	144	16.3768	217	10.8799	224	23.0916	281	16.9513	380	19.418
ENSOARG00000002427	97635	1728	0.995122	645	1.14951	1428	1.12196	1399	2.26001	1123	1.0616	1438	1.15151
ENSOARG00000017153	404460	0	0	0	0	0	0	7	0.00272973	0	0	1	0.000193302
ENSOARG00000000537	357617	147	0.023112	63	0.0306535	82	0.0175894	14	0.00617458	24	0.00619413	6	0.00131173
ENSOARG00000007875	408	0	0	0	0	0	0	0	0	4	0.904872	5	0.958126
ENSOARG00000005356	11689	3388	16.2969	1308	19.471	2573	16.8856	1450	19.5654	2337	18.4531	3529	23.6041
ENSOARG00000009306	163655	308	0.105818	145	0.154169	253	0.118589	19	0.0183114	94	0.0530134	3	0.00143319
ENSOARG00000006434	1773	1178	37.3572	487	47.7945	879	38.0308	1000	88.9588	648	33.7329	1786	78.7563
ENSOARG00000017384	7880	29	0.206924	20	0.441633	19	0.184962	3	0.0600472	2	0.0234256	0	0
ENSOARG00000009548	33717	606	1.01056	216	1.11471	466	1.06021	770	3.60197	262	0.717199	974	2.25851
ENSOARG00000011482	11306	674	3.35188	277	4.26313	553	3.75207	417	5.81734	410	3.34705	638	4.41189
ENSOARG00000006118	2985	21508	405.129	6650	387.646	16282	418.426	12922	682.784	16242	502.207	40446	1059.36
ENSOARG00000002616	5158	2416	26.3362	648	21.8601	1414	21.0292	1278	39.0793	1296	23.1905	2261	34.2714
ENSOARG00000013997	9836	792	4.52736	181	3.20197	322	2.51126	14	0.224495	175	1.64213	20	0.158973
ENSOARG00000017844	13387	298	1.25162	52	0.675893	799	4.57845	7	0.0824731	71	0.489511	16	0.0934436
ENSOARG00000020020	3620	13414	208.347	1901	91.3758	7743	164.08	9287	404.636	6842	174.446	23702	511.905
ENSOARG00000018647	44097	851	1.08507	161	0.635294	246	0.427938	26	0.0929955	153	0.320236	24	0.0425515
ENSOARG00000004262	9274	2001	12.1316	759	14.2407	1764	14.591	4391	74.6782	1135	11.2958	3881	32.7182
ENSOARG00000010409	2537	1095	24.2679	251	17.2152	916	27.6968	1440	89.5241	470	17.0988	1813	55.8715
ENSOARG00000014013	4271	4366	57.4768	529	21.5518	1706	30.6411	1470	54.2857	1956	42.2694	2429	44.4642
ENSOARG00000001019	6120	452	4.15265	209	5.94227	444	5.56527	92	2.37101	454	6.84686	304	3.8836
ENSOARG00000009234	48290	105	0.122256	26	0.0936858	43	0.0683072	8	0.0261295	13	0.024847	1	0.00161903
ENSOARG00000016475	51963	0	0	0	0	0	0	5	0.0151766	0	0	3	0.00451377
ENSOARG00000020680	76917	3848	2.81288	842	1.90479	2236	2.23	4708	9.6541	1617	1.94033	5103	5.187
ENSOARG00000017920	2635	3998	85.3101	1011	66.7618	2303	67.0453	1662	99.4828	2216	77.6205	3629	107.676
ENSOARG00000003045	2371	555	13.1613	127	9.3203	261	8.4443	224	14.901	280	10.8997	337	11.1125
ENSOARG00000017933	38877	17	0.0245864	6	0.0268545	22	0.0434095	22	0.089254	9	0.0213667	41	0.0824525
ENSOARG00000002332	2508	816	18.2937	182	12.627	587	17.9542	462	29.0544	451	16.5973	791	24.6582
ENSOARG00000009460	14860	714	2.70158	356	4.16859	475	2.45205	405	4.29867	459	2.85089	965	5.07716
ENSOARG00000018055	137477	119	0.0486693	81	0.102521	140	0.0781183	12	0.0137673	192	0.128902	38	0.0216106
ENSOARG00000006913	1652	1953	66.4707	576	60.6695	1706	79.218	1507	143.88	1202	67.1555	3427	162.187
ENSOARG00000011941	14572	1350	5.20898	667	7.96461	1246	6.55924	463	5.01141	1285	8.139	1827	9.80239
ENSOARG00000010504	7096	2986	23.66	976	23.9328	2092	22.6153	759	16.8704	2106	27.3925	2071	22.8181
ENSOARG00000006528	10418	51	0.275248	18	0.300639	61	0.449159	47	0.71156	37	0.327797	77	0.577855
ENSOARG00000011405	3859	825	12.0204	43	1.93888	684	13.5968	271	11.0762	647	15.4745	498	10.0894
ENSOARG00000021177	3453	1228	19.9959	436	21.9709	820	18.2168	7	0.319742	373	9.9701	46	1.04154
ENSOARG00000008707	2136	340	8.94985	120	9.77547	231	8.29594	70	5.16886	277	11.9692	201	7.35711
ENSOARG00000009024	21050	80	0.213686	59	0.487706	112	0.408151	64	0.479541	72	0.315695	125	0.46427
ENSOARG00000010321	10973	1031	5.28289	266	4.21807	597	4.17353	476	6.84194	511	4.29816	654	4.65978
ENSOARG00000011478	12594	759	3.38857	357	4.93245	616	3.75208	324	4.05769	521	3.81822	598	3.71236
ENSOARG00000001885	52896	2410	2.56172	1212	3.98692	1886	2.7351	1362	4.06118	1558	2.71852	2977	4.40016
ENSOARG00000016282	9281	1586	9.6083	734	13.7613	1350	11.1582	1575	26.766	912	9.06958	2106	17.7409
ENSOARG00000004109	10144	957	5.30446	258	4.42556	811	6.13291	603	9.37575	628	5.71397	1484	11.4377
ENSOARG00000001649	767	3613	264.857	808	183.305	2563	256.335	748	153.817	2611	314.195	2408	245.456
ENSOARG00000015044	2355	53	1.26539	12	0.886642	40	1.30294	2	0.133948	4	0.156768	2	0.0663975
ENSOARG00000015957	9257	17	0.103256	10	0.18797	15	0.124301	7	0.119268	32	0.319056	7	0.0591208
ENSOARG00000006109	1579	0	0	0	0	0	0	1	0.0998885	4	0.233811	1	0.0495143
ENSOARG00000020027	6961	1004	8.10961	448	11.1986	1213	13.3673	996	22.5676	706	9.36096	1429	16.0499
ENSOARG00000013989	16916	531	1.76496	197	2.02641	421	1.90915	160	1.49183	438	2.38981	311	1.43739
ENSOARG00000006332	5220	169	1.82035	45	1.50003	136	1.99859	152	4.59273	85	1.50292	251	3.75938
ENSOARG00000003339	75965	240	0.177638	93	0.213023	92	0.0929029	5	0.0103814	50	0.0607496	9	0.00926279
ENSOARG00000014165	8727	66	0.425223	27	0.53834	50	0.439501	12	0.216877	86	0.909538	24	0.21501
ENSOARG00000014194	8610	0	0	0	0	2	0.0178189	196	3.59046	0	0	1	0.00908049
ENSOARG00000005786	5734	684	6.70713	277	8.40582	694	9.28446	621	17.0817	432	6.95366	768	10.4717
ENSOARG00000008618	540634	519	0.0539762	145	0.0466684	238	0.0337698	21	0.00612652	482	0.0822869	52	0.00751991
ENSOARG00000014375	7495	0	0	0	0	1	0.0102349	7	0.147307	0	0	4	0.0417254
ENSOARG00000019015	5556	24	0.242877	8	0.250545	15	0.207102	17	0.482597	28	0.465139	14	0.197006
ENSOARG00000008855	45587	2877	3.54844	763	2.91234	1473	2.47866	62	0.21451	717	1.45166	120	0.205804
ENSOARG00000009900	13829	852	3.46407	188	2.36551	194	1.07613	78	0.889614	523	3.49058	282	1.5943
ENSOARG00000003242	13088	140	0.601441	61	0.810988	129	0.756086	199	2.39816	52	0.366705	307	1.83391
ENSOARG00000009361	11227	0	0	0	0	1	0.00683268	8	0.112389	6	0.0493259	0	0
ENSOARG00000015081	27950	5253	10.5673	2513	15.6447	2592	7.11391	255	1.43898	1129	3.7282	695	1.94409
ENSOARG00000011897	23209	463	1.12166	144	1.0796	437	1.44437	359	2.4397	269	1.06975	486	1.63717
ENSOARG00000011829	64178	4700	4.11765	1146	3.10711	2423	2.89616	1391	3.41852	2701	3.88442	2389	2.91033
ENSOARG00000002129	113880	3233	1.59623	1146	1.75104	3985	2.68433	239	0.331015	1014	0.821822	360	0.247154
ENSOARG00000003411	30702	1830	3.35137	616	3.49118	1315	3.2856	1087	5.5842	1016	3.05432	1895	4.82564
ENSOARG00000015167	5971	57	0.536742	18	0.524546	151	1.93992	1	0.026415	7	0.108203	12	0.157126
ENSOARG00000016987	42524	842	1.11331	463	1.89454	779	1.40527	351	1.30188	811	1.76025	485	0.891703
ENSOARG00000015832	972	47	2.71875	27	4.83343	36	2.84113	0	0	9	0.854601	0	0
ENSOARG00000004096	9608	236	1.38107	76	1.37638	147	1.17365	101	1.65801	147	1.41212	153	1.245
ENSOARG00000002773	331799	2124	0.35993	603	0.316228	1726	0.399044	728	0.346062	1461	0.406408	1933	0.45548
ENSOARG00000009053	7836	1306	9.37102	360	7.99403	663	6.49044	509	10.2452	714	8.4099	820	8.18148
ENSOARG00000016787	10043	41	0.22954	2	0.0346517	20	0.152764	6	0.0942292	47	0.431938	9	0.0700635
ENSOARG00000006495	36598	10915	16.7689	3398	16.1556	7577	15.8816	1839	7.92542	10356	26.1169	2535	5.41543
ENSOARG00000002264	25920	1013	2.19742	235	1.57758	727	2.15156	726	4.41773	516	1.83739	1216	3.66785
ENSOARG00000004743	8596	2065	13.5071	932	18.8659	2123	18.9456	805	14.7706	1540	16.5353	1846	16.7899
ENSOARG00000001684	26073	160	0.345038	59	0.393748	106	0.311867	148	0.8953	78	0.276116	208	0.623713
ENSOARG00000019940	8754	1658	10.6492	479	9.52109	1171	10.2614	1251	22.5397	832	8.77211	1622	14.4863
ENSOARG00000013129	50723	341	0.377996	184	0.631205	262	0.396234	30	0.0932855	431	0.784259	67	0.103272
ENSOARG00000012486	10102	735	4.09089	361	6.2181	549	4.16889	231	3.60664	545	4.97939	554	4.28761
ENSOARG00000016617	73610	142	0.108465	69	0.163106	163	0.169866	14	0.0299978	39	0.0489007	6	0.00637275
ENSOARG00000006827	120556	929	0.433276	221	0.318978	338	0.215071	31	0.0405574	178	0.136276	46	0.029832
ENSOARG00000010415	68080	107	0.0883695	47	0.120126	59	0.0664794	10	0.0231674	15	0.0203357	5	0.005742
[truncated: 16,724 more rows]

## Sheet: Sheet1
0.0382268	0.743604	0.29057	2.29784	15.8669	6.42413
0.817835	0	0	16.4415	16.5575	7.86569
266.892	302.166	241.019	6.51087	2.44013	8.15918
2.87881	6.18378	2.57369	19.8252	44.1379	14.7005
0.894924	0.962916	0.485151	16.4923	26.438	9.89341
0.224418	2.02565	0.620862	0.690736	8.78507	1.45626
0.195839	0.313482	0.11056	0.397815	3.90206	0.957803
0.352659	2.91034	2.16165	2.26528	16.1002	4.43471
0.0780059	0.0790811	0.0568824	0.528186	0.657908	0.2693
2.02477	3.17565	1.59394	18.4002	15.4883	16.5691
0.077069	0.0583015	0.0537418	0.25943	0.767501	0.290537
0.862267	0.390507	0.416047	1.74036	5.48914	1.47681
0.00825217	0.0766141	0.0056293	0.173616	0.331882	0.137697
47.5245	156.598	62.4074	0.0975411	0.0998884	1.13624
33.2913	21.2412	22.2169	0.789794	2.19844	0.846481
0.0580521	0.0816611	0.100802	0.532951	0.719039	0.579732
9.54181	12.3073	8.13863	36.3422	46.1206	30.6032
12.1699	18.3877	7.0116	12.8087	75.9889	16.7364
0.367871	0.41943	0.250947	1.87379	2.39959	1.3192
10.3076	7.37634	4.73788	0.487076	0.181381	0.219492
0.0382268	0.817835	266.892	2.87881	0.894924	0.224418	0.195839	0.352659	0.0780059	2.02477	0.077069	0.862267	0.00825217	47.5245	33.2913	0.0580521	9.54181	12.1699	0.367871	10.3076
0.743604	0	302.166	6.18378	0.962916	2.02565	0.313482	2.91034	0.0790811	3.17565	0.0583015	0.390507	0.0766141	156.598	21.2412	0.0816611	12.3073	18.3877	0.41943	7.37634
0.29057	0	241.019	2.57369	0.485151	0.620862	0.11056	2.16165	0.0568824	1.59394	0.0537418	0.416047	0.0056293	62.4074	22.2169	0.100802	8.13863	7.0116	0.250947	4.73788
2.29784	16.4415	6.51087	19.8252	16.4923	0.690736	0.397815	2.26528	0.528186	18.4002	0.25943	1.74036	0.173616	0.0975411	0.789794	0.532951	36.3422	12.8087	1.87379	0.487076
15.8669	16.5575	2.44013	44.1379	26.438	8.78507	3.90206	16.1002	0.657908	15.4883	0.767501	5.48914	0.331882	0.0998884	2.19844	0.719039	46.1206	75.9889	2.39959	0.181381
6.42413	7.86569	8.15918	14.7005	9.89341	1.45626	0.957803	4.43471	0.2693	16.5691	0.290537	1.47681	0.137697	1.13624	0.846481	0.579732	30.6032	16.7364	1.3192	0.219492
