# Supplementary material for: Effects of early feeding on the host rumen transcriptome and bacterial diversity in lambs
Source: Sci Rep. 2016 Aug 31;6:32479. doi: 10.1038/srep32479 (PMC5006043; doi:10.1038/srep32479)
Supplement: Supplementary Information [file srep32479-s5.xls]

## Sheet: Sheet1
Title
Effects of early feeding on the host rumen transcriptome and bacterial diversity in lambs
Authors
Weimin Wang, Chong Li, Fadi Li*, Xiaojuan Wang, Xiaoxue Zhang, Ting Liu, Fang Nian, Xiangpeng Yue, Fei Li, Xiangyu Pan, Yongfu La, Futao Mo, Fangbin Wang, Baosheng Li
* the corresponding author
Table S4 List of 225 rumen DEGs between Breast-feeding and starter-feeding Hu lambs
ID	Breast milk-fed	Starter feed-fed	Fold Change(S/B)	log2FC	p_value	FDR	Annotation																						baseMeanA	baseMeanB	foldChange	log2FoldChange	log2AverageIntensity	pval	padj	'-Log10(pval)	Annotation
ENSOARG00000000304	134.493	9.90631	0.0736566	-3.76304	0.0107803	0.0317161	atypical chemokine receptor 3 [Source:HGNCSymbol;Acc:HGNC:23692]																				ENSOARG00000019019	2.80104	40.209	14.355	3.84348	3.4077	0.0153611	1	1.81358	RAB17, member RAS oncogene family [Source:HGNCSymbol;Acc:HGNC:16523]
ENSOARG00000011014	148.341	7.71401	0.052002	-4.26529	0.0140902	0.0347624	Ovis aries regulator of G-protein signaling 4(RGS4), mRNA. [Source:RefSeq mRNA;Acc:NM_001174111]																				ENSOARG00000007510	7.05939	142.913	20.2443	4.33945	4.98927	0.000470387	0.536603	3.32754	transmembrane protein 61 [Source:HGNCSymbol;Acc:HGNC:27296]
ENSOARG00000017399	432.217	40.4236	0.0935261	-3.41849	0.00780184	0.0268863	Uncharacterized protein[Source:UniProtKB/TrEMBL;Acc:W5QIQ4]																				ENSOARG00000008610	126.688	771.76	6.09179	2.60687	8.28857	0.0102329	1	1.99	Uncharacterized protein[Source:UniProtKB/TrEMBL;Acc:W5PFM4]
ENSOARG00000010659	561.37	77.3228	0.13774	-2.85999	0.0284104	0.0429307	Uncharacterized protein[Source:UniProtKB/TrEMBL;Acc:W5PLW3]																				ENSOARG00000010986	24.1843	400.19	16.5475	4.04854	6.62027	8.4841e-05	0.176432	4.07139	solute carrier family 35 (UDP-GlcA/UDP-GalNActransporter), member D1 [Source:HGNCSymbol;Acc:HGNC:20800]
ENSOARG00000008233	219.151	32.6075	0.14879	-2.74865	0.0330474	0.0439888	extracellular matrix protein 2, female organ andadipocyte specific [Source:HGNC Symbol;Acc:HGNC:3154]																				ENSOARG00000011004	5.00428	59.7909	11.9479	3.57869	4.11251	0.00341972	1	2.46601	chromosome 1 open reading frame 141 [Source:HGNCSymbol;Acc:HGNC:32044]
ENSOARG00000010126	630.115	82.0365	0.130193	-2.94128	0.0085828	0.0291295	lysyl oxidase-like 2 [Source:HGNCSymbol;Acc:HGNC:6666]																				ENSOARG00000017506	75.6549	260.488	3.44311	1.78371	7.13322	0.00695386	1	2.15777	Uncharacterized protein[Source:UniProtKB/TrEMBL;Acc:W5Q7V0]
ENSOARG00000013211	635.904	111.958	0.176061	-2.50585	0.0387289	0.0461451	KN motif and ankyrin repeat domains 1 [Source:HGNCSymbol;Acc:HGNC:19309]																				ENSOARG00000019772	1369.22	8824.86	6.44519	2.68822	11.7632	0.001082	0.880466	2.96577	Uncharacterized protein[Source:UniProtKB/TrEMBL;Acc:W5QET6]
ENSOARG00000010462	88.5477	12.249	0.138333	-2.85379	0.0454318	0.0486924	C-X-C chemokine receptor type 4[Source:UniProtKB/Swiss-Prot;Acc:Q28553]																				ENSOARG00000020427	7744.18	23986.4	3.09735	1.63103	13.7344	0.00313441	1	2.50384	3-hydroxy-3-methylglutaryl-CoA synthase 2(mitochondrial) [Source:HGNC Symbol;Acc:HGNC:5008]
ENSOARG00000019329	5223.07	893.415	0.171052	-2.5475	0.0260104	0.0429307	fibronectin 1 [Source:HGNC Symbol;Acc:HGNC:3778]"																				ENSOARG00000020993	12828.6	55338.4	4.31367	2.10892	14.7015	0.00602833	1	2.2198	selenium binding protein 1 [Source:HGNCSymbol;Acc:HGNC:10719]
ENSOARG00000003365	40.0191	2.19974	0.0549674	-4.18528	0.0480037	0.0492365	FGR proto-oncogene, Src family tyrosine kinase[Source:HGNC Symbol;Acc:HGNC:3697]																				ENSOARG00000021080	2252.53	11523.6	5.11582	2.35497	12.3148	0.00619847	1	2.20772	Uncharacterized protein[Source:UniProtKB/TrEMBL;Acc:W5QIV2]
ENSOARG00000014690	328.749	56.6126	0.172206	-2.53779	0.0311302	0.0439452	Uncharacterized protein[Source:UniProtKB/TrEMBL;Acc:W5PZ71]																				ENSOARG00000021083	32.4287	153.659	4.73837	2.24439	6.14139	0.0158563	1	1.7998	trichohyalin [Source:HGNC Symbol;Acc:HGNC:11791]"
ENSOARG00000016836	4519.14	92.2018	0.0204025	-5.61511	0.000364372	0.00582995	keratin 4 [Source:HGNC Symbol;Acc:HGNC:6441]"																				ENSOARG00000002772	50.4027	336.999	6.68613	2.74117	7.02601	0.0145846	1	1.83611	tudor domain containing 10 [Source:HGNCSymbol;Acc:HGNC:25316]
ENSOARG00000020949	110.797	4.04135	0.0364752	-4.77694	0.0105558	0.0315266	Uncharacterized protein[Source:UniProtKB/TrEMBL;Acc:W5QIG2]																				ENSOARG00000011493	6578.25	31562.2	4.79797	2.26242	13.8147	0.0153774	1	1.81312	microsomal glutathione S-transferase 3 [Source:HGNCSymbol;Acc:HGNC:7064]
ENSOARG00000008760	227.062	40.9352	0.180282	-2.47167	0.0319537	0.0439452	matrix-remodelling associated 5 [Source:HGNCSymbol;Acc:HGNC:7539]																				ENSOARG00000001810	17.032	69.5325	4.08245	2.02944	5.1049	0.021969	1	1.65819	zinc finger, BED-type containing 2 [Source:HGNCSymbol;Acc:HGNC:20710]
ENSOARG00000000918	875.183	117.094	0.133794	-2.90192	0.022275	0.0414581	tissue factor pathway inhibitor 2 [Source:HGNCSymbol;Acc:HGNC:11761]																				ENSOARG00000019790	36.7435	163.169	4.44076	2.15081	6.27482	0.0316682	1	1.49938	MYCBP-associated, testis expressed 1 [Source:HGNCSymbol;Acc:HGNC:24010]
ENSOARG00000012748	1998.39	35.3003	0.0176644	-5.82301	0.0476123	0.0492365	glycoprotein (transmembrane) nmb [Source:HGNCSymbol;Acc:HGNC:4462]																				ENSOARG00000020586	209.643	838.453	3.99942	1.99979	8.71169	0.0164806	1	1.78303	chloride channel, voltage-sensitive 2 [Source:HGNCSymbol;Acc:HGNC:2020]
ENSOARG00000016964	295.143	56.9173	0.192846	-2.37448	0.0451147	0.0486924	SEC24 family member D [Source:HGNCSymbol;Acc:HGNC:10706]																				ENSOARG00000013700	706.565	1606.55	2.27374	1.18507	10.0572	0.0253914	1	1.59531	Uncharacterized protein[Source:UniProtKB/TrEMBL;Acc:W5PW57]
ENSOARG00000009843	142.969	12.3846	0.0866241	-3.52909	0.00639222	0.0246872	heart- and neural crest derivatives-expressedprotein 1 [Source:RefSeq peptide;Acc:NP_001009785]																				ENSOARG00000013777	311.932	4215.23	13.5133	3.75631	10.1632	0.00178671	1	2.74795	Uncharacterized protein[Source:UniProtKB/TrEMBL;Acc:W5PWD7]
ENSOARG00000019448	31.4019	1.22795	0.0391044	-4.67653	0.043398	0.0478875	T cell receptor delta constant [Source:HGNCSymbol;Acc:HGNC:12253]																				ENSOARG00000006271	811.371	10628.2	13.099	3.71139	11.5199	0.0374987	1	1.42598	aminolevulinate dehydratase [Source:HGNCSymbol;Acc:HGNC:395]
ENSOARG00000021051	385.712	112.994	0.292949	-1.77128	0.0370949	0.0458231	dual oxidase 1 [Source:HGNC Symbol;Acc:HGNC:3062]"																				ENSOARG00000008650	465.598	3417.49	7.34001	2.87578	10.3008	0.0131478	1	1.88115	Fructose-1,6-bisphosphatase 1[Source:UniProtKB/TrEMBL;Acc:W5PFR8]
ENSOARG00000021114	105.859	14.6179	0.138088	-2.85634	0.0367732	0.0458231	dishevelled-binding antagonist of beta-catenin 1[Source:HGNC Symbol;Acc:HGNC:17748]																				ENSOARG00000008425	30.3164	312.6	10.3113	3.36615	6.6051	0.0410237	1	1.38696	ATP synthase, H+ transporting, mitochondrial Focomplex, subunit E [Source:HGNC Symbol;Acc:HGNC:846]
ENSOARG00000008143	117.335	11.4806	0.097844	-3.35337	0.0307861	0.0439452	sphingomyelin phosphodiesterase, acid-like 3A[Source:HGNC Symbol;Acc:HGNC:17389]																				ENSOARG00000009427	386.837	8890.83	22.9834	4.52252	10.8568	0.0170778	1	1.76757	Ovis aries glutaredoxin (thioltransferase) (GLRX),mRNA. [Source:RefSeq mRNA;Acc:NM_001127288]
ENSOARG00000004493	314.919	54.7249	0.173774	-2.52471	0.00536519	0.024036	fibronectin type III domain containing 1[Source:HGNC Symbol;Acc:HGNC:21184]																				ENSOARG00000007110	87.5137	676.505	7.73028	2.95052	7.9267	0.0382541	1	1.41732	phospholipase A2 receptor 1, 180kDa [Source:HGNCSymbol;Acc:HGNC:9042]
ENSOARG00000018245	83.835	19.6689	0.234615	-2.09163	0.0404227	0.0467021	glucosaminyl (N-acetyl) transferase family member 7[Source:HGNC Symbol;Acc:HGNC:16099]																				ENSOARG00000019421	421.403	1394.97	3.31029	1.72696	9.58254	0.0416983	1	1.37988	Ovis aries insulin-like growth factor bindingprotein 5 (IGFBP5), mRNA. [Source:RefSeqmRNA;Acc:NM_001129733]
ENSOARG00000007395	96.0981	8.9569	0.0932058	-3.42344	0.0294363	0.043466	transient receptor potential cation channel,subfamily C, member 6 [Source:HGNC Symbol;Acc:HGNC:12338]																				ENSOARG00000020354	21.1379	215.083	10.1753	3.34699	6.07525	0.00133515	1	2.87447	monoacylglycerol O-acyltransferase 1 [Source:HGNCSymbol;Acc:HGNC:18210]
ENSOARG00000001320	50.1109	2.80221	0.0559201	-4.16049	0.00909641	0.0295304	neurexophilin and PC-esterase domain family, member2 [Source:HGNC Symbol;Acc:HGNC:26331]																				ENSOARG00000007033	1260.98	5112.87	4.05469	2.01959	11.3101	0.00209522	1	2.67877	3-hydroxymethyl-3-methylglutaryl-CoA lyase[Source:HGNC Symbol;Acc:HGNC:5005]
ENSOARG00000010154	122.609	18.0568	0.147271	-2.76345	0.0453642	0.0486924	four jointed box 1 (Drosophila) [Source:HGNCSymbol;Acc:HGNC:17166]																				ENSOARG00000009205	39.4075	143.618	3.64443	1.86569	6.23325	0.0463368	1	1.33407	cytidine deaminase [Source:HGNCSymbol;Acc:HGNC:1712]
ENSOARG00000001660	179.326	13.7897	0.0768976	-3.70092	0.00235537	0.0170195	proline/arginine-rich end leucine-rich repeatprotein [Source:HGNC Symbol;Acc:HGNC:9357]																				ENSOARG00000009393	28.6588	1524.03	53.1784	5.73277	7.70729	4.18109e-10	7.82533e-06	9.37871	phospholipase A2, group IIF [Source:HGNCSymbol;Acc:HGNC:30040]
ENSOARG00000009791	215.853	24.9382	0.115533	-3.11362	0.000714133	0.00799829	regulator of G-protein signaling 1 [Source:HGNCSymbol;Acc:HGNC:9991]																				ENSOARG00000009992	292.097	1650.57	5.65075	2.49844	9.43953	0.000516075	0.536603	3.28729	Uncharacterized protein[Source:UniProtKB/TrEMBL;Acc:W5PJU2]
ENSOARG00000013213	405.427	127.832	0.315301	-1.6652	0.0394166	0.0467021	dual specificity phosphatase 10 [Source:HGNCSymbol;Acc:HGNC:3065]																				ENSOARG00000008822	724.442	4065.17	5.61144	2.48837	10.7449	0.00685016	1	2.1643	carnitine O-acetyltransferase [Source:HGNCSymbol;Acc:HGNC:2342]
ENSOARG00000016153	204.261	32.4304	0.158769	-2.655	0.0452651	0.0486924	carboxypeptidase E [Source:HGNCSymbol;Acc:HGNC:2303]																				ENSOARG00000011474	314.481	604.752	1.92301	0.943369	8.76852	0.0284326	1	1.54618	folylpolyglutamate synthase [Source:HGNCSymbol;Acc:HGNC:3824]
ENSOARG00000004617	36.353	1.55188	0.0426892	-4.54998	0.0414196	0.0467021	Uncharacterized protein[Source:UniProtKB/TrEMBL;Acc:W5P3D9]																				ENSOARG00000015588	127.586	498.221	3.90497	1.96531	7.97799	0.0270326	1	1.56811	ATPase, H+ transporting, lysosomal 42kDa, V1subunit C2 [Source:HGNC Symbol;Acc:HGNC:18264]
ENSOARG00000017513	358.562	76.5191	0.213406	-2.22833	0.0482671	0.0492365	immunoglobulin superfamily containing leucine-richrepeat [Source:HGNC Symbol;Acc:HGNC:6133]																				ENSOARG00000016129	0.420946	10.5728	25.1168	4.65058	1.077	0.0243408	1	1.61366	neurotensin receptor 2 [Source:HGNCSymbol;Acc:HGNC:8040]
ENSOARG00000017229	4734.76	332.152	0.0701517	-3.83338	2.01971e-06	0.000150827	keratin 16 [Source:HGNC Symbol;Acc:HGNC:6423]"																				ENSOARG00000019111	120.766	894.259	7.40487	2.88847	8.36031	0.0328632	1	1.48329	ketohexokinase (fructokinase) [Source:HGNCSymbol;Acc:HGNC:6315]
ENSOARG00000002311	1554.61	175.182	0.112686	-3.14963	0.000451868	0.00642227	Serpin peptidase inhibitor clade B ovalbumin member1; Uncharacterized protein[Source:UniProtKB/TrEMBL;Acc:D8X187]																				ENSOARG00000019121	30.1691	208.142	6.89916	2.78642	6.30821	0.00289501	1	2.53835	abhydrolase domain containing 1 [Source:HGNCSymbol;Acc:HGNC:17553]
ENSOARG00000005322	58.1191	2.8476	0.048996	-4.35119	0.0191095	0.0379528	serglycin [Source:HGNC Symbol;Acc:HGNC:9361]"																				ENSOARG00000019849	2.11417	21.7294	10.278	3.36149	2.76083	0.00902849	1	2.04438	Ovis aries 18 kDa antrum mucosa protein (AMP18),mRNA. [Source:RefSeq mRNA;Acc:NM_001099630]
ENSOARG00000007614	212.394	23.2509	0.10947	-3.19139	0.0153171	0.0347624	acyl-CoA synthetase long-chain family member 1[Source:HGNC Symbol;Acc:HGNC:3569]																				ENSOARG00000020812	16.9447	265.637	15.6767	3.97055	6.06804	0.00025891	0.394713	3.58685	paired box 8 [Source:HGNC Symbol;Acc:HGNC:8622]"
ENSOARG00000019019	2.80104	40.209	14.355	3.84348	0.0153611	0.0347624	RAB17, member RAS oncogene family [Source:HGNCSymbol;Acc:HGNC:16523]																				ENSOARG00000000097	24.494	267.425	10.918	3.44864	6.33867	0.000258984	0.394713	3.58673	sulfotransferase family, cytosolic, 1C, member 2[Source:HGNC Symbol;Acc:HGNC:11456]
ENSOARG00000007510	7.05939	142.913	20.2443	4.33945	0.000470387	0.00642227	transmembrane protein 61 [Source:HGNCSymbol;Acc:HGNC:27296]																				ENSOARG00000004842	1.22901	626.316	509.609	8.99325	4.79412	0.005943	1	2.22599	Uncharacterized protein[Source:UniProtKB/TrEMBL;Acc:W5P437]
ENSOARG00000008610	126.688	771.76	6.09179	2.60687	0.0102329	0.0314034	Uncharacterized protein[Source:UniProtKB/TrEMBL;Acc:W5PFM4]																				ENSOARG00000008315	34.1063	107.077	3.1395	1.65054	5.91723	0.0165105	1	1.78224	cyclin-dependent kinase-like 4 [Source:HGNCSymbol;Acc:HGNC:19287]
ENSOARG00000010986	24.1843	400.19	16.5475	4.04854	8.4841e-05	0.00211058	solute carrier family 35 (UDP-GlcA/UDP-GalNActransporter), member D1 [Source:HGNCSymbol;Acc:HGNC:20800]																				ENSOARG00000013050	28.4212	147.926	5.20477	2.37984	6.01881	0.0337116	1	1.47222	solute carrier family 9, subfamily A (NHE2, cationproton antiporter 2), member 2 [Source:HGNCSymbol;Acc:HGNC:11072]
ENSOARG00000011004	5.00428	59.7909	11.9479	3.57869	0.00341972	0.0186833	chromosome 1 open reading frame 141 [Source:HGNCSymbol;Acc:HGNC:32044]																				ENSOARG00000013159	462.978	1263.74	2.72959	1.44868	9.57914	0.0315125	1	1.50152	interleukin 1 receptor, type II [Source:HGNCSymbol;Acc:HGNC:5994]
ENSOARG00000017506	75.6549	260.488	3.44311	1.78371	0.00695386	0.0251834	Uncharacterized protein[Source:UniProtKB/TrEMBL;Acc:W5Q7V0]																				ENSOARG00000014916	1139.16	23802.6	20.8948	4.38507	12.3463	0.00101957	0.867378	2.99158	cysteine and glycine-rich protein 2 [Source:HGNCSymbol;Acc:HGNC:2470]
ENSOARG00000019772	1369.22	8824.86	6.44519	2.68822	0.001082	0.0105377	Uncharacterized protein[Source:UniProtKB/TrEMBL;Acc:W5QET6]																				ENSOARG00000005095	755.293	4241.5	5.61569	2.48946	10.8056	0.0377629	1	1.42293	Ts translation elongation factor, mitochondrial[Source:HGNC Symbol;Acc:HGNC:12367]
ENSOARG00000020427	7744.18	23986.4	3.09735	1.63103	0.00313441	0.0180027	3-hydroxy-3-methylglutaryl-CoA synthase 2(mitochondrial) [Source:HGNC Symbol;Acc:HGNC:5008]																				ENSOARG00000019145	5767.29	95207.6	16.5082	4.04511	14.5162	0.0426051	1	1.37054	thiosulfate sulfurtransferase (rhodanese)[Source:HGNC Symbol;Acc:HGNC:12388]
ENSOARG00000020993	12828.6	55338.4	4.31367	2.10892	0.00602833	0.0245056	selenium binding protein 1 [Source:HGNCSymbol;Acc:HGNC:10719]																				ENSOARG00000019165	724.642	4019.96	5.54751	2.47184	10.737	0.0305221	1	1.51539	mercaptopyruvate sulfurtransferase [Source:HGNCSymbol;Acc:HGNC:7223]
ENSOARG00000021080	2252.53	11523.6	5.11582	2.35497	0.00619847	0.0245056	Uncharacterized protein[Source:UniProtKB/TrEMBL;Acc:W5QIV2]																				ENSOARG00000019171	6.87396	42.5996	6.19725	2.63163	4.09696	0.0228979	1	1.6402	potassium channel tetramerization domain containing17 [Source:HGNC Symbol;Acc:HGNC:25705]
ENSOARG00000021083	32.4287	153.659	4.73837	2.24439	0.0158563	0.0347624	trichohyalin [Source:HGNC Symbol;Acc:HGNC:11791]"																				ENSOARG00000012807	226.587	1218.87	5.37927	2.42741	9.03763	0.0150032	1	1.82382	adiponectin receptor 2 [Source:HGNCSymbol;Acc:HGNC:24041]
ENSOARG00000002772	50.4027	336.999	6.68613	2.74117	0.0145846	0.0347624	tudor domain containing 10 [Source:HGNCSymbol;Acc:HGNC:25316]																				ENSOARG00000019246	17.1207	134.239	7.84079	2.971	5.58317	0.0104871	1	1.97934	patatin-like phospholipase domain containing 3[Source:HGNC Symbol;Acc:HGNC:18590]
ENSOARG00000011493	6578.25	31562.2	4.79797	2.26242	0.0153774	0.0347624	microsomal glutathione S-transferase 3 [Source:HGNCSymbol;Acc:HGNC:7064]																				ENSOARG00000019563	326.538	1285.36	3.93633	1.97685	9.33953	0.0463782	1	1.33369	ceramide kinase [Source:HGNCSymbol;Acc:HGNC:19256]
ENSOARG00000001810	17.032	69.5325	4.08245	2.02944	0.021969	0.0413534	zinc finger, BED-type containing 2 [Source:HGNCSymbol;Acc:HGNC:20710]																				ENSOARG00000017256	233.058	386.192	1.65706	0.72863	8.22886	0.0475582	1	1.32277	pyruvate dehydrogenase kinase, isozyme 3[Source:HGNC Symbol;Acc:HGNC:8811]
ENSOARG00000019790	36.7435	163.169	4.44076	2.15081	0.0316682	0.0439452	MYCBP-associated, testis expressed 1 [Source:HGNCSymbol;Acc:HGNC:24010]																				ENSOARG00000003052	695.191	4221.07	6.07181	2.60213	10.7423	0.00184006	1	2.73517	Amine oxidase [flavin-containing] A[Source:UniProtKB/Swiss-Prot;Acc:O18851]
ENSOARG00000020586	209.643	838.453	3.99942	1.99979	0.0164806	0.0348902	chloride channel, voltage-sensitive 2 [Source:HGNCSymbol;Acc:HGNC:2020]																				ENSOARG00000003042	5.20637	31.6805	6.08496	2.60525	3.6829	0.0278238	1	1.55558	paraoxonase 3 [Source:HGNC Symbol;Acc:HGNC:9206]"
ENSOARG00000013700	706.565	1606.55	2.27374	1.18507	0.0253914	0.0429307	Uncharacterized protein[Source:UniProtKB/TrEMBL;Acc:W5PW57]																				ENSOARG00000006903	14.4246	237.682	16.4776	4.04243	5.87167	0.0382271	1	1.41763	Ovis aries solute carrier family 26, member 3(SLC26A3), mRNA. [Source:RefSeq mRNA;Acc:NM_001184899]
ENSOARG00000013777	311.932	4215.23	13.5133	3.75631	0.00178671	0.0152657	Uncharacterized protein[Source:UniProtKB/TrEMBL;Acc:W5PWD7]																				ENSOARG00000017475	16.9101	98.5419	5.82742	2.54286	5.35124	0.0241693	1	1.61674	Ovis aries inhibin, beta A (INHBA), mRNA.[Source:RefSeq mRNA;Acc:NM_001009458]
ENSOARG00000006271	811.371	10628.2	13.099	3.71139	0.0374987	0.0458231	aminolevulinate dehydratase [Source:HGNCSymbol;Acc:HGNC:395]																				ENSOARG00000007716	22.8032	162.026	7.10539	2.82891	5.92562	0.00885958	1	2.05259	2,3-bisphosphoglycerate mutase [Source:HGNCSymbol;Acc:HGNC:1093]
ENSOARG00000008650	465.598	3417.49	7.34001	2.87578	0.0131478	0.0346484	Fructose-1,6-bisphosphatase 1[Source:UniProtKB/TrEMBL;Acc:W5PFR8]																				ENSOARG00000017457	160.102	1381.52	8.62895	3.10918	8.87744	1.86692e-05	0.0436766	4.72887	prolactin-induced protein [Source:HGNCSymbol;Acc:HGNC:8993]
ENSOARG00000008425	30.3164	312.6	10.3113	3.36615	0.0410237	0.0467021	ATP synthase, H+ transporting, mitochondrial Focomplex, subunit E [Source:HGNC Symbol;Acc:HGNC:846]																				ENSOARG00000008946	1001.07	3895.32	3.89115	1.9602	10.9474	0.00690518	1	2.16082	Uncharacterized protein[Source:UniProtKB/TrEMBL;Acc:W5PGN9]
ENSOARG00000009427	386.837	8890.83	22.9834	4.52252	0.0170778	0.0352527	Ovis aries glutaredoxin (thioltransferase) (GLRX),mRNA. [Source:RefSeq mRNA;Acc:NM_001127288]																				ENSOARG00000009066	221.155	4993.18	22.5777	4.49683	10.0373	0.00585956	1	2.23214	Uncharacterized protein[Source:UniProtKB/TrEMBL;Acc:W5PH14]
ENSOARG00000007110	87.5137	676.505	7.73028	2.95052	0.0382541	0.0458231	phospholipase A2 receptor 1, 180kDa [Source:HGNCSymbol;Acc:HGNC:9042]																				ENSOARG00000009915	5.34644	32.0126	5.98764	2.58199	3.70957	0.0295933	1	1.52881	sulfotransferase family, cytosolic, 1B, member 1[Source:HGNC Symbol;Acc:HGNC:17845]
ENSOARG00000019421	421.403	1394.97	3.31029	1.72696	0.0416983	0.0467021	Ovis aries insulin-like growth factor bindingprotein 5 (IGFBP5), mRNA. [Source:RefSeqmRNA;Acc:NM_001129733]																				ENSOARG00000004851	1365.92	4214.3	3.08531	1.62542	11.2284	0.0404167	1	1.39344	hydroxysteroid (17-beta) dehydrogenase 13[Source:HGNC Symbol;Acc:HGNC:18685]
ENSOARG00000020354	21.1379	215.083	10.1753	3.34699	0.00133515	0.0124614	monoacylglycerol O-acyltransferase 1 [Source:HGNCSymbol;Acc:HGNC:18210]																				ENSOARG00000005787	369.778	2486.03	6.72303	2.74911	9.90507	0.0271465	1	1.56629	Wolfram syndrome 1 (wolframin) [Source:HGNCSymbol;Acc:HGNC:12762]
ENSOARG00000007033	1260.98	5112.87	4.05469	2.01959	0.00209522	0.0156443	3-hydroxymethyl-3-methylglutaryl-CoA lyase[Source:HGNC Symbol;Acc:HGNC:5005]																				ENSOARG00000010586	4.81374	267.762	55.6246	5.79765	5.16598	0.0176829	1	1.75245	Uncharacterized protein[Source:UniProtKB/TrEMBL;Acc:W5PLN7]
ENSOARG00000009205	39.4075	143.618	3.64443	1.86569	0.0463368	0.0490034	cytidine deaminase [Source:HGNCSymbol;Acc:HGNC:1712]																				ENSOARG00000009578	77.2855	277.011	3.58426	1.84168	7.19296	0.0191458	1	1.71793	solute carrier family 25, member 42 [Source:HGNCSymbol;Acc:HGNC:28380]
ENSOARG00000009393	28.6588	1524.03	53.1784	5.73277	4.18109e-10	9.3632e-08	phospholipase A2, group IIF [Source:HGNCSymbol;Acc:HGNC:30040]																				ENSOARG00000017630	280.677	1088.92	3.87961	1.95591	9.11073	0.0432153	1	1.36436	nuclear receptor subfamily 2, group F, member 6[Source:HGNC Symbol;Acc:HGNC:7977]
ENSOARG00000009992	292.097	1650.57	5.65075	2.49844	0.000516075	0.00642227	Uncharacterized protein[Source:UniProtKB/TrEMBL;Acc:W5PJU2]																				ENSOARG00000000366	0.387123	43.4818	112.32	6.81148	2.0366	0.00180621	1	2.74323	calcium and integrin binding family member 3[Source:HGNC Symbol;Acc:HGNC:24580]
ENSOARG00000008822	724.442	4065.17	5.61144	2.48837	0.00685016	0.0251834	carnitine O-acetyltransferase [Source:HGNCSymbol;Acc:HGNC:2342]																				ENSOARG00000007559	17.9972	152.864	8.49378	3.08641	5.71291	0.0114758	1	1.94022	podocan-like 1 [Source:HGNC Symbol;Acc:HGNC:26275]"
ENSOARG00000011474	314.481	604.752	1.92301	0.943369	0.0284326	0.0429307	folylpolyglutamate synthase [Source:HGNCSymbol;Acc:HGNC:3824]																				ENSOARG00000011280	44.0114	186.757	4.24337	2.08521	6.50241	0.0117556	1	1.92976	bestrophin 2 [Source:HGNC Symbol;Acc:HGNC:17107]"
ENSOARG00000015588	127.586	498.221	3.90497	1.96531	0.0270326	0.0429307	ATPase, H+ transporting, lysosomal 42kDa, V1subunit C2 [Source:HGNC Symbol;Acc:HGNC:18264]																				ENSOARG00000000800	96.6354	390.949	4.04561	2.01636	7.60266	0.0330532	1	1.48079	peroxisomal biogenesis factor 11 gamma [Source:HGNCSymbol;Acc:HGNC:20208]
ENSOARG00000016129	0.420946	10.5728	25.1168	4.65058	0.0243408	0.0422662	neurotensin receptor 2 [Source:HGNCSymbol;Acc:HGNC:8040]																				ENSOARG00000003587	56.105	671.955	11.9767	3.58216	7.60114	0.0214637	1	1.6683	ceramide synthase 4 [Source:HGNCSymbol;Acc:HGNC:23747]
ENSOARG00000019111	120.766	894.259	7.40487	2.88847	0.0328632	0.0439888	ketohexokinase (fructokinase) [Source:HGNCSymbol;Acc:HGNC:6315]																				ENSOARG00000008672	470.914	1992.51	4.23116	2.08105	9.91985	0.0274062	1	1.56215	cell division cycle 34 [Source:HGNCSymbol;Acc:HGNC:1734]
ENSOARG00000019121	30.1691	208.142	6.89916	2.78642	0.00289501	0.0180027	abhydrolase domain containing 1 [Source:HGNCSymbol;Acc:HGNC:17553]																				ENSOARG00000008783	12407.5	125221	10.0924	3.33519	15.2665	0.0102341	1	1.98995	basigin (Ok blood group) [Source:HGNCSymbol;Acc:HGNC:1116]
ENSOARG00000019849	2.11417	21.7294	10.278	3.36149	0.00902849	0.0295304	Ovis aries 18 kDa antrum mucosa protein (AMP18),mRNA. [Source:RefSeq mRNA;Acc:NM_001099630]																				ENSOARG00000008798	106.607	460.946	4.3238	2.1123	7.7923	0.0211904	1	1.67386	hyperpolarization activated cyclic nucleotide-gatedpotassium channel 2 [Source:HGNC Symbol;Acc:HGNC:4846]
ENSOARG00000020812	16.9447	265.637	15.6767	3.97055	0.00025891	0.00472407	paired box 8 [Source:HGNC Symbol;Acc:HGNC:8622]"																				ENSOARG00000009579	29.5124	252.85	8.56758	3.09889	6.43269	0.0401881	1	1.3959	Uncharacterized protein[Source:UniProtKB/TrEMBL;Acc:W5PIK7]
ENSOARG00000000097	24.494	267.425	10.918	3.44864	0.000258984	0.00472407	sulfotransferase family, cytosolic, 1C, member 2[Source:HGNC Symbol;Acc:HGNC:11456]																				ENSOARG00000012273	14.0999	457.238	32.4285	5.01919	6.32721	0.0045072	1	2.34609	polo-like kinase 5 [Source:HGNCSymbol;Acc:HGNC:27001]
ENSOARG00000004842	1.22901	626.316	509.609	8.99325	0.005943	0.0245056	Uncharacterized protein[Source:UniProtKB/TrEMBL;Acc:W5P437]																				ENSOARG00000002208	22.7668	237.957	10.4519	3.38569	6.20171	0.0248481	1	1.60471	PRELI domain containing 2 [Source:HGNCSymbol;Acc:HGNC:28306]
ENSOARG00000008315	34.1063	107.077	3.1395	1.65054	0.0165105	0.0348902	cyclin-dependent kinase-like 4 [Source:HGNCSymbol;Acc:HGNC:19287]																				ENSOARG00000005923	24.2575	176.095	7.25943	2.85986	6.03028	0.0122612	1	1.91147	phosphodiesterase 6A, cGMP-specific, rod, alpha[Source:HGNC Symbol;Acc:HGNC:8785]
ENSOARG00000013050	28.4212	147.926	5.20477	2.37984	0.0337116	0.0441602	solute carrier family 9, subfamily A (NHE2, cationproton antiporter 2), member 2 [Source:HGNCSymbol;Acc:HGNC:11072]																				ENSOARG00000010452	0.653049	239.043	366.042	8.51587	3.6432	0.0349674	1	1.45634	Uncharacterized protein[Source:UniProtKB/TrEMBL;Acc:W5PL88]
ENSOARG00000013159	462.978	1263.74	2.72959	1.44868	0.0315125	0.0439452	interleukin 1 receptor, type II [Source:HGNCSymbol;Acc:HGNC:5994]																				ENSOARG00000019237	668.651	6638.32	9.92794	3.31149	11.0409	0.000503118	0.536603	3.29833	phosphoenolpyruvate carboxykinase 2 (mitochondrial)[Source:HGNC Symbol;Acc:HGNC:8725]
ENSOARG00000014916	1139.16	23802.6	20.8948	4.38507	0.00101957	0.0103811	cysteine and glycine-rich protein 2 [Source:HGNCSymbol;Acc:HGNC:2470]																				ENSOARG00000020784	1144.7	24713.4	21.5895	4.43226	12.3769	0.00017486	0.327267	3.75731	carbonic anhydrase XII [Source:HGNCSymbol;Acc:HGNC:1371]
ENSOARG00000005095	755.293	4241.5	5.61569	2.48946	0.0377629	0.0458231	Ts translation elongation factor, mitochondrial[Source:HGNC Symbol;Acc:HGNC:12367]																				ENSOARG00000020992	3.43226	55.2298	16.0914	4.00822	3.78327	0.00489596	1	2.31016	histidine decarboxylase [Source:HGNCSymbol;Acc:HGNC:4855]
ENSOARG00000019145	5767.29	95207.6	16.5082	4.04511	0.0426051	0.0474803	thiosulfate sulfurtransferase (rhodanese)[Source:HGNC Symbol;Acc:HGNC:12388]																				ENSOARG00000020994	37.0687	91.6158	2.47151	1.30539	5.86483	0.04044	1	1.39319	solute carrier family 27 (fatty acid transporter),member 2 [Source:HGNC Symbol;Acc:HGNC:10996]
ENSOARG00000019165	724.642	4019.96	5.54751	2.47184	0.0305221	0.0439452	mercaptopyruvate sulfurtransferase [Source:HGNCSymbol;Acc:HGNC:7223]																				ENSOARG00000021125	3064.22	8946.95	2.91982	1.54588	12.3542	0.0242888	1	1.61459	dehydrogenase/reductase (SDR family) member 7[Source:HGNC Symbol;Acc:HGNC:21524]
ENSOARG00000019171	6.87396	42.5996	6.19725	2.63163	0.0228979	0.0414581	potassium channel tetramerization domain containing17 [Source:HGNC Symbol;Acc:HGNC:25705]																				ENSOARG00000000412	62.7405	959.211	15.2886	3.93438	7.93851	0.00323498	1	2.49013	papilin, proteoglycan-like sulfated glycoprotein[Source:HGNC Symbol;Acc:HGNC:19262]
ENSOARG00000012807	226.587	1218.87	5.37927	2.42741	0.0150032	0.0347624	adiponectin receptor 2 [Source:HGNCSymbol;Acc:HGNC:24041]																				ENSOARG00000000860	435.539	1550.12	3.55908	1.83151	9.68241	0.0204167	1	1.69001	ectonucleoside triphosphate diphosphohydrolase 5[Source:HGNC Symbol;Acc:HGNC:3367]
ENSOARG00000019246	17.1207	134.239	7.84079	2.971	0.0104871	0.0315266	patatin-like phospholipase domain containing 3[Source:HGNC Symbol;Acc:HGNC:18590]																				ENSOARG00000014070	258.31	1987.89	7.69576	2.94406	9.48499	0.0374528	1	1.42652	diacylglycerol O-acyltransferase 1 [Source:HGNCSymbol;Acc:HGNC:2843]
ENSOARG00000019563	326.538	1285.36	3.93633	1.97685	0.0463782	0.0490034	ceramide kinase [Source:HGNCSymbol;Acc:HGNC:19256]																				ENSOARG00000015208	2.46747	32.6075	13.215	3.7241	3.16508	0.0205627	1	1.68692	actin-binding Rho activating protein [Source:HGNCSymbol;Acc:HGNC:30655]
ENSOARG00000017256	233.058	386.192	1.65706	0.72863	0.0475582	0.0492365	pyruvate dehydrogenase kinase, isozyme 3[Source:HGNC Symbol;Acc:HGNC:8811]																				ENSOARG00000000452	82.2214	505.301	6.14562	2.61956	7.67122	0.00300463	1	2.52221	sorting nexin 31 [Source:HGNCSymbol;Acc:HGNC:28605]
ENSOARG00000003052	695.191	4221.07	6.07181	2.60213	0.00184006	0.0152657	Amine oxidase [flavin-containing] A[Source:UniProtKB/Swiss-Prot;Acc:O18851]																				ENSOARG00000013937	656.262	2286.47	3.48408	1.80078	10.2585	0.0296888	1	1.52741	crystallin, lambda 1 [Source:HGNCSymbol;Acc:HGNC:18246]
ENSOARG00000003042	5.20637	31.6805	6.08496	2.60525	0.0278238	0.0429307	paraoxonase 3 [Source:HGNC Symbol;Acc:HGNC:9206]"																				ENSOARG00000004442	657.601	1409.46	2.14334	1.09986	9.911	0.0416162	1	1.38074	propionyl CoA carboxylase, alpha polypeptide[Source:HGNC Symbol;Acc:HGNC:8653]
ENSOARG00000006903	14.4246	237.682	16.4776	4.04243	0.0382271	0.0458231	Ovis aries solute carrier family 26, member 3(SLC26A3), mRNA. [Source:RefSeq mRNA;Acc:NM_001184899]																				ENSOARG00000015180	44.1584	164.258	3.71975	1.89521	6.41222	0.0370378	1	1.43135	Ovis aries BMP and activin membrane-bound inhibitorhomolog (Xenopus laevis) (BAMBI), mRNA. [Source:RefSeqmRNA;Acc:NM_001009761]
ENSOARG00000017475	16.9101	98.5419	5.82742	2.54286	0.0241693	0.0422662	Ovis aries inhibin, beta A (INHBA), mRNA.[Source:RefSeq mRNA;Acc:NM_001009458]																				ENSOARG00000009277	118.868	6389.57	53.7536	5.74829	9.76736	5.17029e-06	0.0193534	5.28649	Uncharacterized protein[Source:UniProtKB/TrEMBL;Acc:W5PHN8]
ENSOARG00000007716	22.8032	162.026	7.10539	2.82891	0.00885958	0.0295304	2,3-bisphosphoglycerate mutase [Source:HGNCSymbol;Acc:HGNC:1093]																				ENSOARG00000009642	385.943	6045.53	15.6643	3.96941	10.5769	2.70518e-06	0.0126575	5.5678	Uncharacterized protein[Source:UniProtKB/TrEMBL;Acc:W5PIS3]
ENSOARG00000017457	160.102	1381.52	8.62895	3.10918	1.86692e-05	0.0005236	prolactin-induced protein [Source:HGNCSymbol;Acc:HGNC:8993]																				ENSOARG00000009762	1704.69	23928.5	14.0368	3.81114	12.6409	0.0134083	1	1.87263	Uncharacterized protein[Source:UniProtKB/TrEMBL;Acc:W5PJ49]
ENSOARG00000008946	1001.07	3895.32	3.89115	1.9602	0.00690518	0.0251834	Uncharacterized protein[Source:UniProtKB/TrEMBL;Acc:W5PGN9]																				ENSOARG00000010221	1823.16	3465.21	1.90066	0.926503	11.2955	0.0293155	1	1.5329	Uncharacterized protein[Source:UniProtKB/TrEMBL;Acc:W5PKI7]
ENSOARG00000009066	221.155	4993.18	22.5777	4.49683	0.00585956	0.0245056	Uncharacterized protein[Source:UniProtKB/TrEMBL;Acc:W5PH14]																				ENSOARG00000010355	3.06782	56.1562	18.3049	4.19416	3.71429	0.000274165	0.394713	3.56199	Uncharacterized protein[Source:UniProtKB/TrEMBL;Acc:W5PKY2]
ENSOARG00000009915	5.34644	32.0126	5.98764	2.58199	0.0295933	0.043466	sulfotransferase family, cytosolic, 1B, member 1[Source:HGNC Symbol;Acc:HGNC:17845]																				ENSOARG00000010449	9.82438	352.976	35.9286	5.16706	5.8799	0.00515202	1	2.28802	Uncharacterized protein[Source:UniProtKB/TrEMBL;Acc:W5PL85]
ENSOARG00000004851	1365.92	4214.3	3.08531	1.62542	0.0404167	0.0467021	hydroxysteroid (17-beta) dehydrogenase 13[Source:HGNC Symbol;Acc:HGNC:18685]																				ENSOARG00000010577	13.595	232.256	17.0839	4.09457	5.81229	1.23308e-05	0.032969	4.90901	Uncharacterized protein[Source:UniProtKB/TrEMBL;Acc:W5PLM4]
ENSOARG00000005787	369.778	2486.03	6.72303	2.74911	0.0271465	0.0429307	Wolfram syndrome 1 (wolframin) [Source:HGNCSymbol;Acc:HGNC:12762]																				ENSOARG00000010661	97.0924	2988.89	30.784	4.94411	9.07334	0.00203558	1	2.69131	Uncharacterized protein[Source:UniProtKB/TrEMBL;Acc:W5PLW4]
ENSOARG00000010586	4.81374	267.762	55.6246	5.79765	0.0176829	0.0356843	Uncharacterized protein[Source:UniProtKB/TrEMBL;Acc:W5PLN7]																				ENSOARG00000010907	1.69322	53.9862	31.8838	4.99475	3.25714	0.00449731	1	2.34705	Uncharacterized protein[Source:UniProtKB/TrEMBL;Acc:W5PMM4]
ENSOARG00000009578	77.2855	277.011	3.58426	1.84168	0.0191458	0.0379528	solute carrier family 25, member 42 [Source:HGNCSymbol;Acc:HGNC:28380]																				ENSOARG00000011087	44.5823	882.431	19.7933	4.30694	7.63187	0.00604568	1	2.21856	Uncharacterized protein[Source:UniProtKB/TrEMBL;Acc:W5PN69]
ENSOARG00000017630	280.677	1088.92	3.87961	1.95591	0.0432153	0.0478875	nuclear receptor subfamily 2, group F, member 6[Source:HGNC Symbol;Acc:HGNC:7977]																				ENSOARG00000011490	63.8243	1023.68	16.039	4.00351	7.99779	0.0161397	1	1.7921	Uncharacterized protein[Source:UniProtKB/TrEMBL;Acc:W5PPE0]
ENSOARG00000000366	0.387123	43.4818	112.32	6.81148	0.00180621	0.0152657	calcium and integrin binding family member 3[Source:HGNC Symbol;Acc:HGNC:24580]																				ENSOARG00000011663	7.85802	412.789	52.5309	5.71509	5.83171	0.0119045	1	1.92429	Uncharacterized protein[Source:UniProtKB/TrEMBL;Acc:W5PPX3]
ENSOARG00000007559	17.9972	152.864	8.49378	3.08641	0.0114758	0.0329561	podocan-like 1 [Source:HGNC Symbol;Acc:HGNC:26275]"																				ENSOARG00000011555	0.15502	7.05871	45.5343	5.50888	0.0649638	0.0172157	1	1.76407	basic helix-loop-helix family, member e23[Source:HGNC Symbol;Acc:HGNC:16093]
ENSOARG00000011280	44.0114	186.757	4.24337	2.08521	0.0117556	0.0332568	bestrophin 2 [Source:HGNC Symbol;Acc:HGNC:17107]"																				ENSOARG00000018653	143.404	371.492	2.59052	1.37324	7.85057	0.0173116	1	1.76166	syndecan binding protein (syntenin) 2 [Source:HGNCSymbol;Acc:HGNC:15756]
ENSOARG00000000800	96.6354	390.949	4.04561	2.01636	0.0330532	0.0439888	peroxisomal biogenesis factor 11 gamma [Source:HGNCSymbol;Acc:HGNC:20208]																				ENSOARG00000003850	48.7579	314.772	6.45582	2.6906	6.95286	0.0321741	1	1.49249	fat storage-inducing transmembrane protein 2[Source:HGNC Symbol;Acc:HGNC:16135]
ENSOARG00000003587	56.105	671.955	11.9767	3.58216	0.0214637	0.0407446	ceramide synthase 4 [Source:HGNCSymbol;Acc:HGNC:23747]																				ENSOARG00000006799	493.401	5674	11.4998	3.52353	10.7084	0.00966889	1	2.01462	acyl-CoA thioesterase 8 [Source:HGNCSymbol;Acc:HGNC:15919]
ENSOARG00000008672	470.914	1992.51	4.23116	2.08105	0.0274062	0.0429307	cell division cycle 34 [Source:HGNCSymbol;Acc:HGNC:1734]																				ENSOARG00000007141	1460.58	5808.92	3.97714	1.99173	11.5082	0.025112	1	1.60012	phospholipid transfer protein [Source:HGNCSymbol;Acc:HGNC:9093]
ENSOARG00000008783	12407.5	125221	10.0924	3.33519	0.0102341	0.0314034	basigin (Ok blood group) [Source:HGNCSymbol;Acc:HGNC:1116]																				ENSOARG00000017023	65.7381	809.375	12.3121	3.62201	7.84966	0.0310785	1	1.50754	chromosome 11 open reading frame 71 [Source:HGNCSymbol;Acc:HGNC:25937]
ENSOARG00000008798	106.607	460.946	4.3238	2.1123	0.0211904	0.0407258	hyperpolarization activated cyclic nucleotide-gatedpotassium channel 2 [Source:HGNC Symbol;Acc:HGNC:4846]																				ENSOARG00000010143	10.4364	128.13	12.2772	3.61791	5.19251	0.027298	1	1.56387	tetratricopeptide repeat domain 36 [Source:HGNCSymbol;Acc:HGNC:33708]
ENSOARG00000009579	29.5124	252.85	8.56758	3.09889	0.0401881	0.0467021	Uncharacterized protein[Source:UniProtKB/TrEMBL;Acc:W5PIK7]																				ENSOARG00000013072	0.232103	32.0268	137.985	7.10837	1.44702	0.0120273	1	1.91983	Uncharacterized protein[Source:UniProtKB/TrEMBL;Acc:W5PU74]
ENSOARG00000012273	14.0999	457.238	32.4285	5.01919	0.0045072	0.0219481	polo-like kinase 5 [Source:HGNCSymbol;Acc:HGNC:27001]																				ENSOARG00000006801	237.846	627.804	2.63955	1.40029	8.59403	0.0140283	1	1.853	tsukushi, small leucine rich proteoglycan[Source:HGNC Symbol;Acc:HGNC:28850]
ENSOARG00000002208	22.7668	237.957	10.4519	3.38569	0.0248481	0.0428153	PRELI domain containing 2 [Source:HGNCSymbol;Acc:HGNC:28306]																				ENSOARG00000001499	247.608	1249.55	5.04648	2.33528	9.11955	0.0285566	1	1.54429	aarF domain containing kinase 3 [Source:HGNCSymbol;Acc:HGNC:16812]
ENSOARG00000005923	24.2575	176.095	7.25943	2.85986	0.0122612	0.0332568	phosphodiesterase 6A, cGMP-specific, rod, alpha[Source:HGNC Symbol;Acc:HGNC:8785]																				ENSOARG00000005091	205.668	994.673	4.8363	2.27391	8.82113	0.0270176	1	1.56835	DNA fragmentation factor, 45kDa, alpha polypeptide[Source:HGNC Symbol;Acc:HGNC:2772]
ENSOARG00000010452	0.653049	239.043	366.042	8.51587	0.0349674	0.0450155	Uncharacterized protein[Source:UniProtKB/TrEMBL;Acc:W5PL88]																				ENSOARG00000012910	1.08343	18.2794	16.8717	4.07653	2.15388	0.0317575	1	1.49815	ring finger protein 207 [Source:HGNCSymbol;Acc:HGNC:32947]
ENSOARG00000019237	668.651	6638.32	9.92794	3.31149	0.000503118	0.00642227	phosphoenolpyruvate carboxykinase 2 (mitochondrial)[Source:HGNC Symbol;Acc:HGNC:8725]																				ENSOARG00000017057	476.61	2050.72	4.30271	2.10525	9.94929	0.0281909	1	1.54989	Rho guanine nucleotide exchange factor (GEF) 16[Source:HGNC Symbol;Acc:HGNC:15515]
ENSOARG00000020784	1144.7	24713.4	21.5895	4.43226	0.00017486	0.00391686	carbonic anhydrase XII [Source:HGNCSymbol;Acc:HGNC:1371]																				ENSOARG00000008821	298.71	2531.75	8.47559	3.08331	9.76426	0.00623298	1	2.2053	solute carrier family 25, member 34 [Source:HGNCSymbol;Acc:HGNC:27653]
ENSOARG00000020992	3.43226	55.2298	16.0914	4.00822	0.00489596	0.0229319	histidine decarboxylase [Source:HGNCSymbol;Acc:HGNC:4855]																				ENSOARG00000018755	2.51329	51.2033	20.373	4.34859	3.50387	0.0269761	1	1.56902	troponin I type 1 (skeletal, slow) [Source:HGNCSymbol;Acc:HGNC:11945]
ENSOARG00000020994	37.0687	91.6158	2.47151	1.30539	0.04044	0.0467021	solute carrier family 27 (fatty acid transporter),member 2 [Source:HGNC Symbol;Acc:HGNC:10996]																				ENSOARG00000008850	397.615	3821.29	9.61052	3.26462	10.2675	0.0369994	1	1.43181	methylmalonic aciduria (cobalamin deficiency) cblAtype [Source:HGNC Symbol;Acc:HGNC:18871]
ENSOARG00000021125	3064.22	8946.95	2.91982	1.54588	0.0242888	0.0422662	dehydrogenase/reductase (SDR family) member 7[Source:HGNC Symbol;Acc:HGNC:21524]																				ENSOARG00000012987	447.688	1997.1	4.46092	2.15734	9.88502	0.00970815	1	2.01286	microsomal glutathione S-transferase 2 [Source:HGNCSymbol;Acc:HGNC:7063]
ENSOARG00000000412	62.7405	959.211	15.2886	3.93438	0.00323498	0.0181159	papilin, proteoglycan-like sulfated glycoprotein[Source:HGNC Symbol;Acc:HGNC:19262]																				ENSOARG00000003005	65.5916	337.331	5.1429	2.36258	7.21673	0.0333506	1	1.4769	V-set and immunoglobulin domain containing 10[Source:HGNC Symbol;Acc:HGNC:26078]
ENSOARG00000000860	435.539	1550.12	3.55908	1.83151	0.0204167	0.0400526	ectonucleoside triphosphate diphosphohydrolase 5[Source:HGNC Symbol;Acc:HGNC:3367]																				ENSOARG00000013391	158.118	2573	16.2727	4.02438	9.31705	0.0224734	1	1.64833	Uncharacterized protein[Source:UniProtKB/TrEMBL;Acc:W5PV75]
ENSOARG00000014070	258.31	1987.89	7.69576	2.94406	0.0374528	0.0458231	diacylglycerol O-acyltransferase 1 [Source:HGNCSymbol;Acc:HGNC:2843]																				ENSOARG00000013849	104.419	841.025	8.05432	3.00976	8.21112	0.00286324	1	2.54314	Uncharacterized protein[Source:UniProtKB/TrEMBL;Acc:W5PWM0]
ENSOARG00000015208	2.46747	32.6075	13.215	3.7241	0.0205627	0.0400526	actin-binding Rho activating protein [Source:HGNCSymbol;Acc:HGNC:30655]																				ENSOARG00000004890	1.41786	39.0028	27.5083	4.78179	2.89461	0.015417	1	1.812	Uncharacterized protein[Source:UniProtKB/TrEMBL;Acc:W5P487]
ENSOARG00000000452	82.2214	505.301	6.14562	2.61956	0.00300463	0.0180027	sorting nexin 31 [Source:HGNCSymbol;Acc:HGNC:28605]																				ENSOARG00000005220	67.0886	305.311	4.55086	2.18614	7.16106	0.0280491	1	1.55208	CART prepropeptide [Source:HGNCSymbol;Acc:HGNC:24323]
ENSOARG00000013937	656.262	2286.47	3.48408	1.80078	0.0296888	0.043466	crystallin, lambda 1 [Source:HGNCSymbol;Acc:HGNC:18246]																				ENSOARG00000012147	14.7028	65.253	4.43813	2.14995	4.953	0.0156055	1	1.80672	natriuretic peptide receptor 3 [Source:HGNCSymbol;Acc:HGNC:7945]
ENSOARG00000004442	657.601	1409.46	2.14334	1.09986	0.0416162	0.0467021	propionyl CoA carboxylase, alpha polypeptide[Source:HGNC Symbol;Acc:HGNC:8653]																				ENSOARG00000005717	182.276	31458.8	172.588	7.43119	11.2256	0.0062358	1	2.20511	Uncharacterized protein[Source:UniProtKB/TrEMBL;Acc:W5P6S4]
ENSOARG00000015180	44.1584	164.258	3.71975	1.89521	0.0370378	0.0458231	Ovis aries BMP and activin membrane-bound inhibitorhomolog (Xenopus laevis) (BAMBI), mRNA. [Source:RefSeqmRNA;Acc:NM_001009761]																				ENSOARG00000014144	2557.65	18184.2	7.10974	2.8298	12.7355	0.00261264	1	2.58292	Uncharacterized protein[Source:UniProtKB/TrEMBL;Acc:W5PXJ8]
ENSOARG00000009277	118.868	6389.57	53.7536	5.74829	5.17029e-06	0.000231616	Uncharacterized protein[Source:UniProtKB/TrEMBL;Acc:W5PHN8]																				ENSOARG00000015948	608.418	1551.33	2.54978	1.35037	9.9241	0.0306749	1	1.51322	methylmalonyl CoA epimerase [Source:HGNCSymbol;Acc:HGNC:16732]
ENSOARG00000009642	385.943	6045.53	15.6643	3.96941	2.70518e-06	0.00015176	Uncharacterized protein[Source:UniProtKB/TrEMBL;Acc:W5PIS3]																				ENSOARG00000002761	16.1939	223.008	13.7711	3.78357	5.90917	0.000603844	0.594818	3.21908	secretory carrier membrane protein 5 [Source:HGNCSymbol;Acc:HGNC:30386]
ENSOARG00000009762	1704.69	23928.5	14.0368	3.81114	0.0134083	0.0347624	Uncharacterized protein[Source:UniProtKB/TrEMBL;Acc:W5PJ49]																				ENSOARG00000003423	13.0249	53.2682	4.08972	2.032	4.7192	0.0442717	1	1.35387	Ovis aries cytochrome P4501A1 (CYP1A1), mRNA.[Source:RefSeq mRNA;Acc:NM_001129905]
ENSOARG00000010221	1823.16	3465.21	1.90066	0.926503	0.0293155	0.043466	Uncharacterized protein[Source:UniProtKB/TrEMBL;Acc:W5PKI7]																				ENSOARG00000003867	34.6115	173.837	5.02251	2.32841	6.27739	0.016084	1	1.7936	cholesterol side-chain cleavage enzyme,mitochondrial precursor [Source:RefSeqpeptide;Acc:NP_001087258]
ENSOARG00000010355	3.06782	56.1562	18.3049	4.19416	0.000274165	0.00472407	Uncharacterized protein[Source:UniProtKB/TrEMBL;Acc:W5PKY2]																				ENSOARG00000013720	1.86024	229.541	123.394	6.94712	4.36905	3.02678e-07	0.00283246	6.51902	cytochrome c oxidase subunit VIIIC [Source:HGNCSymbol;Acc:HGNC:24382]
ENSOARG00000010449	9.82438	352.976	35.9286	5.16706	0.00515202	0.0235521	Uncharacterized protein[Source:UniProtKB/TrEMBL;Acc:W5PL85]																				ENSOARG00000014327	28.8474	133.227	4.61833	2.20737	5.95405	0.0333843	1	1.47646	OTU deubiquitinase, ubiquitin aldehyde binding 2[Source:HGNC Symbol;Acc:HGNC:20351]
ENSOARG00000010577	13.595	232.256	17.0839	4.09457	1.23308e-05	0.0003936	Uncharacterized protein[Source:UniProtKB/TrEMBL;Acc:W5PLM4]																				ENSOARG00000014451	2.30301	153.353	66.5882	6.05719	4.23212	0.0488129	1	1.31147	Uncharacterized protein[Source:UniProtKB/TrEMBL;Acc:W5PYH2]
ENSOARG00000010661	97.0924	2988.89	30.784	4.94411	0.00203558	0.0156443	Uncharacterized protein[Source:UniProtKB/TrEMBL;Acc:W5PLW4]																				ENSOARG00000014097	0.464207	30.4979	65.699	6.0378	1.91174	0.0040569	1	2.39181	copine VII [Source:HGNC Symbol;Acc:HGNC:2320]"
ENSOARG00000010907	1.69322	53.9862	31.8838	4.99475	0.00449731	0.0219481	Uncharacterized protein[Source:UniProtKB/TrEMBL;Acc:W5PMM4]																				ENSOARG00000014275	8.7787	86.6801	9.87391	3.30362	4.78582	0.02819	1	1.54991	spermatogenesis associated 33 [Source:HGNCSymbol;Acc:HGNC:26463]
ENSOARG00000011087	44.5823	882.431	19.7933	4.30694	0.00604568	0.0245056	Uncharacterized protein[Source:UniProtKB/TrEMBL;Acc:W5PN69]																				ENSOARG00000003601	69.8164	224.247	3.21195	1.68345	6.96722	0.00202639	1	2.69328	NAD(P)H dehydrogenase, quinone 1 [Source:HGNCSymbol;Acc:HGNC:2874]
ENSOARG00000011490	63.8243	1023.68	16.039	4.00351	0.0161397	0.0347624	Uncharacterized protein[Source:UniProtKB/TrEMBL;Acc:W5PPE0]																				ENSOARG00000006640	903.097	11788.6	13.0535	3.70637	11.6719	0.0379756	1	1.4205	biliverdin reductase B (flavin reductase (NADPH))[Source:HGNC Symbol;Acc:HGNC:1063]
ENSOARG00000011663	7.85802	412.789	52.5309	5.71509	0.0119045	0.0332568	Uncharacterized protein[Source:UniProtKB/TrEMBL;Acc:W5PPX3]																				ENSOARG00000007898	4.73921	306.398	64.6516	6.01462	5.25195	0.00302468	1	2.51932	proline rich 19 [Source:HGNCSymbol;Acc:HGNC:33728]
ENSOARG00000011555	0.15502	7.05871	45.5343	5.50888	0.0172157	0.0352527	basic helix-loop-helix family, member e23[Source:HGNC Symbol;Acc:HGNC:16093]																				ENSOARG00000008686	318.929	1940.55	6.08459	2.60516	9.61967	0.0160719	1	1.79393	transcript_id=ENSOART00000009454"
ENSOARG00000018653	143.404	371.492	2.59052	1.37324	0.0173116	0.0352527	syndecan binding protein (syntenin) 2 [Source:HGNCSymbol;Acc:HGNC:15756]																				ENSOARG00000008777	26.1889	184.311	7.03776	2.81512	6.11844	0.0283514	1	1.54743	Uncharacterized protein[Source:UniProtKB/TrEMBL;Acc:W5PG56]
ENSOARG00000003850	48.7579	314.772	6.45582	2.6906	0.0321741	0.0439452	fat storage-inducing transmembrane protein 2[Source:HGNC Symbol;Acc:HGNC:16135]																				ENSOARG00000009674	6.56687	40.393	6.15103	2.62083	4.02562	0.0284135	1	1.54648	Uncharacterized protein[Source:UniProtKB/TrEMBL;Acc:W5PIW0]
ENSOARG00000006799	493.401	5674	11.4998	3.52353	0.00966889	0.0306285	acyl-CoA thioesterase 8 [Source:HGNCSymbol;Acc:HGNC:15919]																				ENSOARG00000014696	11.6599	96.8357	8.30502	3.05398	5.07048	0.0485395	1	1.3139	IgLON family member 5 [Source:HGNCSymbol;Acc:HGNC:34550]
ENSOARG00000007141	1460.58	5808.92	3.97714	1.99173	0.025112	0.0429307	phospholipid transfer protein [Source:HGNCSymbol;Acc:HGNC:9093]																				ENSOARG00000014776	5.6848	63.471	11.165	3.48092	4.24757	0.0489546	1	1.31021	lens intrinsic membrane protein 2, 19kDa[Source:HGNC Symbol;Acc:HGNC:6610]
ENSOARG00000017023	65.7381	809.375	12.3121	3.62201	0.0310785	0.0439452	chromosome 11 open reading frame 71 [Source:HGNCSymbol;Acc:HGNC:25937]																				ENSOARG00000000873	8.88705	78.8082	8.86776	3.14857	4.72599	0.0410113	1	1.3871	protein kinase C, gamma [Source:HGNCSymbol;Acc:HGNC:9402]
ENSOARG00000010143	10.4364	128.13	12.2772	3.61791	0.027298	0.0429307	tetratricopeptide repeat domain 36 [Source:HGNCSymbol;Acc:HGNC:33708]																				ENSOARG00000003399	0.310039	295.878	954.323	9.89833	3.25969	0.0481579	1	1.31733	Uncharacterized protein[Source:UniProtKB/TrEMBL;Acc:W5NZN1]
ENSOARG00000013072	0.232103	32.0268	137.985	7.10837	0.0120273	0.0332568	Uncharacterized protein[Source:UniProtKB/TrEMBL;Acc:W5PU74]																				ENSOARG00000003405	1.19604	372.786	311.683	8.28393	4.40024	0.021272	1	1.67219	Uncharacterized protein[Source:UniProtKB/TrEMBL;Acc:W5NZN4]
ENSOARG00000006801	237.846	627.804	2.63955	1.40029	0.0140283	0.0347624	tsukushi, small leucine rich proteoglycan[Source:HGNC Symbol;Acc:HGNC:28850]																				ENSOARG00000003832	5.05135	1532.46	303.377	8.24497	6.45915	0.0124713	1	1.90409	Ribosomal protein[Source:UniProtKB/TrEMBL;Acc:W5P0Z0]
ENSOARG00000001499	247.608	1249.55	5.04648	2.33528	0.0285566	0.0429307	aarF domain containing kinase 3 [Source:HGNCSymbol;Acc:HGNC:16812]																				ENSOARG00000002395	133.447	957.832	7.17762	2.8435	8.48188	8.57044e-06	0.026734	5.067	Ovis aries solute carrier family 14 (ureatransporter), member 1 (Kidd blood group) (SLC14A1), mRNA.[Source:RefSeq mRNA;Acc:NM_001163054]
ENSOARG00000005091	205.668	994.673	4.8363	2.27391	0.0270176	0.0429307	DNA fragmentation factor, 45kDa, alpha polypeptide[Source:HGNC Symbol;Acc:HGNC:2772]																				ENSOARG00000004046	6908.01	41969.8	6.07553	2.60301	14.0556	0.0490167	1	1.30966	transcript_id=ENSOART00000004399"
ENSOARG00000012910	1.08343	18.2794	16.8717	4.07653	0.0317575	0.0439452	ring finger protein 207 [Source:HGNCSymbol;Acc:HGNC:32947]																				ENSOARG00000004048	17.2671	135.056	7.82157	2.96746	5.59368	0.00399983	1	2.39796	ring finger protein 152 [Source:HGNCSymbol;Acc:HGNC:26811]
ENSOARG00000017057	476.61	2050.72	4.30271	2.10525	0.0281909	0.0429307	Rho guanine nucleotide exchange factor (GEF) 16[Source:HGNC Symbol;Acc:HGNC:15515]																				ENSOARG00000005981	106.817	520.308	4.87101	2.28422	7.88111	0.0411458	1	1.38567	phosphatidylinositol glycan anchor biosynthesis,class N [Source:HGNC Symbol;Acc:HGNC:8967]
ENSOARG00000008821	298.71	2531.75	8.47559	3.08331	0.00623298	0.0245056	solute carrier family 25, member 34 [Source:HGNCSymbol;Acc:HGNC:27653]																				ENSOARG00000006669	61.339	202.57	3.30246	1.72354	6.8005	0.0143754	1	1.84238	Uncharacterized protein[Source:UniProtKB/TrEMBL;Acc:W5P9M9]
ENSOARG00000018755	2.51329	51.2033	20.373	4.34859	0.0269761	0.0429307	troponin I type 1 (skeletal, slow) [Source:HGNCSymbol;Acc:HGNC:11945]																				ENSOARG00000017880	7.04995	642.667	91.1591	6.51031	6.07277	0.0009095	0.810581	3.0412	carbonic anhydrase IV [Source:HGNCSymbol;Acc:HGNC:1375]
ENSOARG00000008850	397.615	3821.29	9.61052	3.26462	0.0369994	0.0458231	methylmalonic aciduria (cobalamin deficiency) cblAtype [Source:HGNC Symbol;Acc:HGNC:18871]																				ENSOARG00000004315	7099.39	57259.1	8.06536	3.01174	14.2993	0.0327898	1	1.48426	acyl-CoA synthetase family member 2 [Source:HGNCSymbol;Acc:HGNC:26101]
ENSOARG00000012987	447.688	1997.1	4.46092	2.15734	0.00970815	0.0306285	microsomal glutathione S-transferase 2 [Source:HGNCSymbol;Acc:HGNC:7063]																				ENSOARG00000017379	210.126	1377.37	6.55496	2.71259	9.07141	0.0243062	1	1.61428	Uncharacterized protein[Source:UniProtKB/TrEMBL;Acc:W5Q7G1]
ENSOARG00000003005	65.5916	337.331	5.1429	2.36258	0.0333506	0.0439888	V-set and immunoglobulin domain containing 10[Source:HGNC Symbol;Acc:HGNC:26078]																				ENSOARG00000012604	10.2274	129.051	12.6181	3.65742	5.18308	0.0283012	1	1.5482	CD300 molecule-like family member b [Source:HGNCSymbol;Acc:HGNC:30811]
ENSOARG00000013391	158.118	2573	16.2727	4.02438	0.0224734	0.0414581	Uncharacterized protein[Source:UniProtKB/TrEMBL;Acc:W5PV75]																				ENSOARG00000014529	456.349	2543.33	5.57322	2.47851	10.0732	0.0146338	1	1.83464	C-x(9)-C motif containing 1 [Source:HGNCSymbol;Acc:HGNC:28783]
ENSOARG00000013849	104.419	841.025	8.05432	3.00976	0.00286324	0.0180027	Uncharacterized protein[Source:UniProtKB/TrEMBL;Acc:W5PWM0]																				ENSOARG00000004094	513.834	2003.61	3.89933	1.96323	9.98677	0.0339752	1	1.46884	anoctamin 10 [Source:HGNC Symbol;Acc:HGNC:25519]"
ENSOARG00000004890	1.41786	39.0028	27.5083	4.78179	0.015417	0.0347624	Uncharacterized protein[Source:UniProtKB/TrEMBL;Acc:W5P487]																				ENSOARG00000005646	561.709	2710.65	4.82572	2.27075	10.2691	0.00760679	1	2.1188	glycerate kinase [Source:HGNCSymbol;Acc:HGNC:24247]
ENSOARG00000005220	67.0886	305.311	4.55086	2.18614	0.0280491	0.0429307	CART prepropeptide [Source:HGNCSymbol;Acc:HGNC:24323]																				ENSOARG00000011352	267.114	1199.88	4.49203	2.16737	9.14499	0.0440989	1	1.35557	macrophage stimulating 1 receptor (c-met-relatedtyrosine kinase) [Source:HGNC Symbol;Acc:HGNC:7381]
ENSOARG00000012147	14.7028	65.253	4.43813	2.14995	0.0156055	0.0347624	natriuretic peptide receptor 3 [Source:HGNCSymbol;Acc:HGNC:7945]																				ENSOARG00000014420	37.3288	153.666	4.11656	2.04144	6.24294	0.0229166	1	1.63985	lipase, family member N [Source:HGNCSymbol;Acc:HGNC:23452]
ENSOARG00000005717	182.276	31458.8	172.588	7.43119	0.0062358	0.0245056	Uncharacterized protein[Source:UniProtKB/TrEMBL;Acc:W5P6S4]																				ENSOARG00000001328	45.3513	514.889	11.3533	3.50505	7.25559	0.00774834	1	2.11079	cytochrome P450, family 26, subfamily C,polypeptide 1 [Source:HGNC Symbol;Acc:HGNC:20577]
ENSOARG00000014144	2557.65	18184.2	7.10974	2.8298	0.00261264	0.0180027	Uncharacterized protein[Source:UniProtKB/TrEMBL;Acc:W5PXJ8]																				ENSOARG00000001556	1556.12	7500.03	4.81969	2.26894	11.7382	0.0320906	1	1.49362	cytochrome P450, family 26, subfamily A,polypeptide 1 [Source:HGNC Symbol;Acc:HGNC:2603]
ENSOARG00000015948	608.418	1551.33	2.54978	1.35037	0.0306749	0.0439452	methylmalonyl CoA epimerase [Source:HGNCSymbol;Acc:HGNC:16732]																				ENSOARG00000011499	242.209	56942	235.094	7.8771	11.8587	0.00697041	1	2.15674	Uncharacterized protein[Source:UniProtKB/TrEMBL;Acc:W5PPE7]
ENSOARG00000002761	16.1939	223.008	13.7711	3.78357	0.000603844	0.007119	secretory carrier membrane protein 5 [Source:HGNCSymbol;Acc:HGNC:30386]																				ENSOARG00000012043	3.89647	65.743	16.8725	4.0766	4.00047	0.02295	1	1.63922	Uncharacterized protein[Source:UniProtKB/TrEMBL;Acc:W5PR36]
ENSOARG00000003423	13.0249	53.2682	4.08972	2.032	0.0442717	0.0483749	Ovis aries cytochrome P4501A1 (CYP1A1), mRNA.[Source:RefSeq mRNA;Acc:NM_001129905]																				ENSOARG00000012581	250.543	2582.11	10.3061	3.36542	9.65162	0.00274818	1	2.56095	transmembrane 7 superfamily member 2 [Source:HGNCSymbol;Acc:HGNC:11863]
ENSOARG00000003867	34.6115	173.837	5.02251	2.32841	0.016084	0.0347624	cholesterol side-chain cleavage enzyme,mitochondrial precursor [Source:RefSeqpeptide;Acc:NP_001087258]																				ENSOARG00000006446	10.5057	255.24	24.2953	4.6026	5.69441	0.0137919	1	1.86038	cadherin-related family member 5 [Source:HGNCSymbol;Acc:HGNC:7521]
ENSOARG00000013720	1.86024	229.541	123.394	6.94712	3.02678e-07	3.3936e-05	cytochrome c oxidase subunit VIIIC [Source:HGNCSymbol;Acc:HGNC:24382]																				ENSOARG00000009206	113.164	2351.17	20.7768	4.3769	9.01072	0.0124422	1	1.9051	Uncharacterized protein[Source:UniProtKB/TrEMBL;Acc:W5PHG2]
ENSOARG00000014327	28.8474	133.227	4.61833	2.20737	0.0333843	0.0439888	OTU deubiquitinase, ubiquitin aldehyde binding 2[Source:HGNC Symbol;Acc:HGNC:20351]																				ENSOARG00000003025	26.7974	178.183	6.64926	2.73319	6.11062	0.0380985	1	1.41909	ras homolog family member U [Source:HGNCSymbol;Acc:HGNC:17794]
ENSOARG00000014451	2.30301	153.353	66.5882	6.05719	0.0488129	0.0492365	Uncharacterized protein[Source:UniProtKB/TrEMBL;Acc:W5PYH2]																				ENSOARG00000003684	27.1853	123.987	4.56081	2.18929	5.8594	0.0109024	1	1.96248	neuropeptide Y receptor Y4 [Source:HGNCSymbol;Acc:HGNC:9329]
ENSOARG00000014097	0.464207	30.4979	65.699	6.0378	0.0040569	0.0211336	copine VII [Source:HGNC Symbol;Acc:HGNC:2320]"																				ENSOARG00000011866	219.223	1191.13	5.43342	2.44186	8.99718	0.00415888	1	2.38102	transmembrane protein 8A [Source:HGNCSymbol;Acc:HGNC:17205]
ENSOARG00000014275	8.7787	86.6801	9.87391	3.30362	0.02819	0.0429307	spermatogenesis associated 33 [Source:HGNCSymbol;Acc:HGNC:26463]																				ENSOARG00000018036	492.758	3344.63	6.78756	2.76289	10.3262	0.0371631	1	1.42989	enoyl-CoA delta isomerase 1 [Source:HGNCSymbol;Acc:HGNC:2703]
ENSOARG00000003601	69.8164	224.247	3.21195	1.68345	0.00202639	0.0156443	NAD(P)H dehydrogenase, quinone 1 [Source:HGNCSymbol;Acc:HGNC:2874]																				ENSOARG00000003453	618.32	2447.87	3.95891	1.9851	10.2648	0.0411466	1	1.38567	NmrA-like family domain containing 1 [Source:HGNCSymbol;Acc:HGNC:24987]
ENSOARG00000006640	903.097	11788.6	13.0535	3.70637	0.0379756	0.0458231	biliverdin reductase B (flavin reductase (NADPH))[Source:HGNC Symbol;Acc:HGNC:1063]																				ENSOARG00000010684	55.8518	250.871	4.49172	2.16727	6.88717	0.0155566	1	1.80809	stannin [Source:HGNC Symbol;Acc:HGNC:11149]"
ENSOARG00000007898	4.73921	306.398	64.6516	6.01462	0.00302468	0.0180027	proline rich 19 [Source:HGNCSymbol;Acc:HGNC:33728]																				ENSOARG00000006723	1294.44	7628.89	5.8936	2.55915	11.6177	0.0240571	1	1.61876	thioredoxin domain containing 11 [Source:HGNCSymbol;Acc:HGNC:28030]
ENSOARG00000008686	318.929	1940.55	6.08459	2.60516	0.0160719	0.0347624	transcript_id=ENSOART00000009454"																				ENSOARG00000011998	121.926	1411.24	11.5746	3.53289	8.6963	0.0462279	1	1.3351	Williams Beuren syndrome chromosome region 27[Source:HGNC Symbol;Acc:HGNC:19068]
ENSOARG00000008777	26.1889	184.311	7.03776	2.81512	0.0283514	0.0429307	Uncharacterized protein[Source:UniProtKB/TrEMBL;Acc:W5PG56]																				ENSOARG00000010845	24.5234	97.7815	3.98728	1.9954	5.61379	0.0366845	1	1.43552	Claudin [Source:UniProtKB/TrEMBL;Acc:W5PMF3]"
ENSOARG00000009674	6.56687	40.393	6.15103	2.62083	0.0284135	0.0429307	Uncharacterized protein[Source:UniProtKB/TrEMBL;Acc:W5PIW0]																				ENSOARG00000012026	735.355	4537	6.16981	2.62523	10.8349	0.0469178	1	1.32866	abhydrolase domain containing 11 [Source:HGNCSymbol;Acc:HGNC:16407]
ENSOARG00000014696	11.6599	96.8357	8.30502	3.05398	0.0485395	0.0492365	IgLON family member 5 [Source:HGNCSymbol;Acc:HGNC:34550]																				ENSOARG00000012375	34.9089	261.047	7.47795	2.90264	6.57685	0.00309702	1	2.50906	MLX interacting protein-like [Source:HGNCSymbol;Acc:HGNC:12744]
ENSOARG00000014776	5.6848	63.471	11.165	3.48092	0.0489546	0.0492365	lens intrinsic membrane protein 2, 19kDa[Source:HGNC Symbol;Acc:HGNC:6610]																				ENSOARG00000014703	0.310039	53.4552	172.414	7.42974	2.02539	0.0158061	1	1.80118	myosin, light chain 10, regulatory [Source:HGNCSymbol;Acc:HGNC:29825]
ENSOARG00000000873	8.88705	78.8082	8.86776	3.14857	0.0410113	0.0467021	protein kinase C, gamma [Source:HGNCSymbol;Acc:HGNC:9402]																				ENSOARG00000015783	0	15.3826	Inf	Inf	#NUM!	0.0482526	1	1.31648	SATB homeobox 2 [Source:HGNCSymbol;Acc:HGNC:21637]
ENSOARG00000003399	0.310039	295.878	954.323	9.89833	0.0481579	0.0492365	Uncharacterized protein[Source:UniProtKB/TrEMBL;Acc:W5NZN1]																				ENSOARG00000000254	0	65.6352	Inf	Inf	#NUM!	0.0166998	1	1.77729	Uncharacterized protein[Source:UniProtKB/TrEMBL;Acc:W5NQ01]
ENSOARG00000003405	1.19604	372.786	311.683	8.28393	0.021272	0.0407258	Uncharacterized protein[Source:UniProtKB/TrEMBL;Acc:W5NZN4]																				ENSOARG00000001666	0	11.3338	Inf	Inf	#NUM!	0.00491398	1	2.30857	sperm associated antigen 6 [Source:HGNCSymbol;Acc:HGNC:11215]
ENSOARG00000003832	5.05135	1532.46	303.377	8.24497	0.0124713	0.0332568	Ribosomal protein[Source:UniProtKB/TrEMBL;Acc:W5P0Z0]																				ENSOARG00000010532	0	7.39383	Inf	Inf	#NUM!	0.034418	1	1.46321	Uncharacterized protein[Source:UniProtKB/TrEMBL;Acc:W5PLH6]
ENSOARG00000002395	133.447	957.832	7.17762	2.8435	8.57044e-06	0.000319947	Ovis aries solute carrier family 14 (ureatransporter), member 1 (Kidd blood group) (SLC14A1), mRNA.[Source:RefSeq mRNA;Acc:NM_001163054]																				ENSOARG00000002628	0	7.84956	Inf	Inf	#NUM!	0.0494428	1	1.3059	Uncharacterized protein[Source:UniProtKB/TrEMBL;Acc:W5NX93]
ENSOARG00000004046	6908.01	41969.8	6.07553	2.60301	0.0490167	0.0492365	transcript_id=ENSOART00000004399"
ENSOARG00000004048	17.2671	135.056	7.82157	2.96746	0.00399983	0.0211336	ring finger protein 152 [Source:HGNCSymbol;Acc:HGNC:26811]
ENSOARG00000005981	106.817	520.308	4.87101	2.28422	0.0411458	0.0467021	phosphatidylinositol glycan anchor biosynthesis,class N [Source:HGNC Symbol;Acc:HGNC:8967]
ENSOARG00000006669	61.339	202.57	3.30246	1.72354	0.0143754	0.0347624	Uncharacterized protein[Source:UniProtKB/TrEMBL;Acc:W5P9M9]
ENSOARG00000017880	7.04995	642.667	91.1591	6.51031	0.0009095	0.00970133	carbonic anhydrase IV [Source:HGNCSymbol;Acc:HGNC:1375]
ENSOARG00000004315	7099.39	57259.1	8.06536	3.01174	0.0327898	0.0439888	acyl-CoA synthetase family member 2 [Source:HGNCSymbol;Acc:HGNC:26101]
ENSOARG00000017379	210.126	1377.37	6.55496	2.71259	0.0243062	0.0422662	Uncharacterized protein[Source:UniProtKB/TrEMBL;Acc:W5Q7G1]
ENSOARG00000012604	10.2274	129.051	12.6181	3.65742	0.0283012	0.0429307	CD300 molecule-like family member b [Source:HGNCSymbol;Acc:HGNC:30811]
ENSOARG00000014529	456.349	2543.33	5.57322	2.47851	0.0146338	0.0347624	C-x(9)-C motif containing 1 [Source:HGNCSymbol;Acc:HGNC:28783]
ENSOARG00000004094	513.834	2003.61	3.89933	1.96323	0.0339752	0.0442468	anoctamin 10 [Source:HGNC Symbol;Acc:HGNC:25519]"
ENSOARG00000005646	561.709	2710.65	4.82572	2.27075	0.00760679	0.0268863	glycerate kinase [Source:HGNCSymbol;Acc:HGNC:24247]
ENSOARG00000011352	267.114	1199.88	4.49203	2.16737	0.0440989	0.0483749	macrophage stimulating 1 receptor (c-met-relatedtyrosine kinase) [Source:HGNC Symbol;Acc:HGNC:7381]
ENSOARG00000014420	37.3288	153.666	4.11656	2.04144	0.0229166	0.0414581	lipase, family member N [Source:HGNCSymbol;Acc:HGNC:23452]
ENSOARG00000001328	45.3513	514.889	11.3533	3.50505	0.00774834	0.0268863	cytochrome P450, family 26, subfamily C,polypeptide 1 [Source:HGNC Symbol;Acc:HGNC:20577]
ENSOARG00000001556	1556.12	7500.03	4.81969	2.26894	0.0320906	0.0439452	cytochrome P450, family 26, subfamily A,polypeptide 1 [Source:HGNC Symbol;Acc:HGNC:2603]
ENSOARG00000011499	242.209	56942	235.094	7.8771	0.00697041	0.0251834	Uncharacterized protein[Source:UniProtKB/TrEMBL;Acc:W5PPE7]
ENSOARG00000012043	3.89647	65.743	16.8725	4.0766	0.02295	0.0414581	Uncharacterized protein[Source:UniProtKB/TrEMBL;Acc:W5PR36]
ENSOARG00000012581	250.543	2582.11	10.3061	3.36542	0.00274818	0.0180027	transmembrane 7 superfamily member 2 [Source:HGNCSymbol;Acc:HGNC:11863]
ENSOARG00000006446	10.5057	255.24	24.2953	4.6026	0.0137919	0.0347624	cadherin-related family member 5 [Source:HGNCSymbol;Acc:HGNC:7521]
ENSOARG00000009206	113.164	2351.17	20.7768	4.3769	0.0124422	0.0332568	Uncharacterized protein[Source:UniProtKB/TrEMBL;Acc:W5PHG2]
ENSOARG00000003025	26.7974	178.183	6.64926	2.73319	0.0380985	0.0458231	ras homolog family member U [Source:HGNCSymbol;Acc:HGNC:17794]
ENSOARG00000003684	27.1853	123.987	4.56081	2.18929	0.0109024	0.0317161	neuropeptide Y receptor Y4 [Source:HGNCSymbol;Acc:HGNC:9329]
ENSOARG00000011866	219.223	1191.13	5.43342	2.44186	0.00415888	0.0211725	transmembrane protein 8A [Source:HGNCSymbol;Acc:HGNC:17205]
ENSOARG00000018036	492.758	3344.63	6.78756	2.76289	0.0371631	0.0458231	enoyl-CoA delta isomerase 1 [Source:HGNCSymbol;Acc:HGNC:2703]
ENSOARG00000003453	618.32	2447.87	3.95891	1.9851	0.0411466	0.0467021	NmrA-like family domain containing 1 [Source:HGNCSymbol;Acc:HGNC:24987]
ENSOARG00000010684	55.8518	250.871	4.49172	2.16727	0.0155566	0.0347624	stannin [Source:HGNC Symbol;Acc:HGNC:11149]"
ENSOARG00000006723	1294.44	7628.89	5.8936	2.55915	0.0240571	0.0422662	thioredoxin domain containing 11 [Source:HGNCSymbol;Acc:HGNC:28030]
ENSOARG00000011998	121.926	1411.24	11.5746	3.53289	0.0462279	0.0490034	Williams Beuren syndrome chromosome region 27[Source:HGNC Symbol;Acc:HGNC:19068]
ENSOARG00000010845	24.5234	97.7815	3.98728	1.9954	0.0366845	0.0458231	Claudin [Source:UniProtKB/TrEMBL;Acc:W5PMF3]"
ENSOARG00000012026	735.355	4537	6.16981	2.62523	0.0469178	0.0492365	abhydrolase domain containing 11 [Source:HGNCSymbol;Acc:HGNC:16407]
ENSOARG00000012375	34.9089	261.047	7.47795	2.90264	0.00309702	0.0180027	MLX interacting protein-like [Source:HGNCSymbol;Acc:HGNC:12744]
ENSOARG00000014703	0.310039	53.4552	172.414	7.42974	0.0158061	0.0347624	myosin, light chain 10, regulatory [Source:HGNCSymbol;Acc:HGNC:29825]
ENSOARG00000015783	0	15.3826	Inf	Inf	0.0482526	0.0492365	SATB homeobox 2 [Source:HGNCSymbol;Acc:HGNC:21637]
ENSOARG00000000254	0	65.6352	Inf	Inf	0.0166998	0.0349603	Uncharacterized protein[Source:UniProtKB/TrEMBL;Acc:W5NQ01]
ENSOARG00000001666	0	11.3338	Inf	Inf	0.00491398	0.0229319	sperm associated antigen 6 [Source:HGNCSymbol;Acc:HGNC:11215]
ENSOARG00000010532	0	7.39383	Inf	Inf	0.034418	0.0445644	Uncharacterized protein[Source:UniProtKB/TrEMBL;Acc:W5PLH6]
ENSOARG00000002628	0	7.84956	Inf	Inf	0.0494428	0.0494428	Uncharacterized protein[Source:UniProtKB/TrEMBL;Acc:W5NX93]
Fold Change(S/B) = Starter-feeding / Breast-feeding，log2FC = log2(Starter-feeding/Breast-feeding). The p-value was calculated by cuffdiff, FDR (false discovery rate) < 0.05 for DEG significant determination.
