# Supplementary material for: Effects of early feeding on the host rumen transcriptome and bacterial diversity in lambs
Source: Sci Rep. 2016 Aug 31;6:32479. doi: 10.1038/srep32479 (PMC5006043; doi:10.1038/srep32479)
Supplement: Supplementary Information [file srep32479-s6.xls]

## Sheet: Sheet1
Title
Effects of early feeding on the host rumen transcriptome and bacterial diversity in lambs
Authors
Weimin Wang, Chong Li, Fadi Li*, Xiaojuan Wang, Xiaoxue Zhang, Ting Liu, Fang Nian, Xiangpeng Yue, Fei Li, Xiangyu Pan, Yongfu La, Futao Mo, Fangbin Wang, Baosheng Li
* the corresponding author
Table S5 Gene ontology (GO) classification of differentially expressed genes between rumen from starter feed- and breast milk-fed lambs
GOSlim	Description	GO	Down-regulate genes		Up-regulate genes		DE gene		Genome		Significant		Genes
			Count	Percent	Count	Percent	Count	Percent	Count	Percent	P-value	-LOG10(P-value)	Down-regulate	Up-regulate
Biological Process	biological process	GO:0008150	22	0.13253	130	0.212072	152	0.0863636	12042	0.0760794	0.00753365	2.12299	ENSOARG00000000304;ENSOARG00000000304	ENSOARG00000000097;ENSOARG00000000304;ENSOARG00000000412;ENSOARG00000000800;ENSOARG00000000860;ENSOARG00000000873;ENSOARG00000001328;ENSOARG00000001499;ENSOARG00000001556;ENSOARG00000001810;ENSOARG00000002395;ENSOARG00000002761;ENSOARG00000003025;ENSOARG00000003042;ENSOARG00000003052;ENSOARG00000003423;ENSOARG00000003587;ENSOARG00000003601;ENSOARG00000003684;ENSOARG00000003832;ENSOARG00000003850;…
	aging	GO:0007568	2	0.0120482	1	0.00163132	3	0.00170455	92	0.000581241	0.0831965	1.07989	NA	ENSOARG00000007110
	anatomical structure development	GO:0048856	15	0.0903614	25	0.040783	40	0.0227273	3433	0.0216891	0.400344	0.397567	ENSOARG00000000304;ENSOARG00000000304	ENSOARG00000000304;ENSOARG00000000873;ENSOARG00000001328;ENSOARG00000001556;ENSOARG00000003025;ENSOARG00000003850;ENSOARG00000005787;ENSOARG00000005923;ENSOARG00000006801;ENSOARG00000006903;ENSOARG00000009915;ENSOARG00000010986;ENSOARG00000011555;ENSOARG00000012147;ENSOARG00000012273;ENSOARG00000014776;ENSOARG00000015180;ENSOARG00000017475;ENSOARG00000017630;ENSOARG00000018755;ENSOARG00000019019;…
	anatomical structure formation involved in morphogenesis	GO:0048646	6	0.0361446	3	0.00489396	9	0.00511364	814	0.00514272	0.555159	0.255583	ENSOARG00000000304;ENSOARG00000000304	ENSOARG00000000304;ENSOARG00000017475;ENSOARG00000019019;ENSOARG00000020812
	biosynthetic process	GO:0009058	5	0.0301205	41	0.0668842	46	0.0261364	4270	0.0269772	0.623447	0.2052	NA	ENSOARG00000000860;ENSOARG00000001810;ENSOARG00000003423;ENSOARG00000003587;ENSOARG00000003832;ENSOARG00000003850;ENSOARG00000003867;ENSOARG00000004842;ENSOARG00000005095;ENSOARG00000005717;ENSOARG00000005787;ENSOARG00000005981;ENSOARG00000006271;ENSOARG00000007033;ENSOARG00000007141;ENSOARG00000008425;ENSOARG00000008650;ENSOARG00000010452;ENSOARG00000010986;ENSOARG00000011474;ENSOARG00000011499;…
	carbohydrate metabolic process	GO:0005975	0	0	11	0.0179445	11	0.00625	595	0.00375911	0.0695564	1.15766	NA	ENSOARG00000000860;ENSOARG00000007716;ENSOARG00000008650;ENSOARG00000008946;ENSOARG00000009066;ENSOARG00000010586;ENSOARG00000017256;ENSOARG00000019111;ENSOARG00000019237;ENSOARG00000019421
	catabolic process	GO:0009056	2	0.0120482	23	0.0375204	25	0.0142045	2095	0.0132359	0.386122	0.413276	NA	ENSOARG00000000860;ENSOARG00000000873;ENSOARG00000001328;ENSOARG00000001556;ENSOARG00000003025;ENSOARG00000003042;ENSOARG00000003052;ENSOARG00000005091;ENSOARG00000005787;ENSOARG00000006640;ENSOARG00000006799;ENSOARG00000007716;ENSOARG00000008425;ENSOARG00000008650;ENSOARG00000008672;ENSOARG00000009205;ENSOARG00000009393;ENSOARG00000015588;ENSOARG00000017057;ENSOARG00000019019;ENSOARG00000020992;…
	cell adhesion	GO:0007155	4	0.0240964	2	0.00326264	6	0.00340909	667	0.004214	0.755735	0.121631	NA	ENSOARG00000006446
	cell cycle	GO:0007049	1	0.0060241	4	0.00652529	5	0.00284091	900	0.00568605	0.974055	0.0114167	NA	ENSOARG00000003025;ENSOARG00000012273;ENSOARG00000017475
	cell death	GO:0008219	2	0.0120482	7	0.0114192	9	0.00511364	1127	0.0071202	0.885443	0.0528393	ENSOARG00000000304;ENSOARG00000000304	ENSOARG00000000304;ENSOARG00000005091;ENSOARG00000005787;ENSOARG00000011555;ENSOARG00000012273;ENSOARG00000017457;ENSOARG00000017475;ENSOARG00000020812
	cell differentiation	GO:0030154	9	0.0542169	16	0.0261011	25	0.0142045	2357	0.0148911	0.631594	0.199562	ENSOARG00000000304;ENSOARG00000000304	ENSOARG00000000304;ENSOARG00000001328;ENSOARG00000001556;ENSOARG00000006801;ENSOARG00000006903;ENSOARG00000009915;ENSOARG00000011555;ENSOARG00000012273;ENSOARG00000015180;ENSOARG00000017475;ENSOARG00000017630;ENSOARG00000019019;ENSOARG00000019145;ENSOARG00000019421;ENSOARG00000020586;ENSOARG00000020812
	cell division	GO:0051301	0	0	0	0	0	0	428	0.00270403	1	0	NA	NA
	cell junction organization	GO:0034330	1	0.0060241	0	0	1	0.000568182	127	0.000802365	0.759522	0.11946	NA	NA
	cell morphogenesis	GO:0000902	6	0.0361446	6	0.00978793	12	0.00681818	803	0.00507322	0.185289	0.732151	NA	ENSOARG00000003025;ENSOARG00000003850;ENSOARG00000006801;ENSOARG00000015180;ENSOARG00000019019;ENSOARG00000020812
	cell motility	GO:0048870	5	0.0301205	5	0.00815661	10	0.00568182	852	0.0053828	0.476906	0.321567	NA	ENSOARG00000007141;ENSOARG00000015180;ENSOARG00000017057;ENSOARG00000019421
	cell proliferation	GO:0008283	3	0.0180723	7	0.0114192	10	0.00568182	1188	0.00750559	0.857204	0.0669157	NA	ENSOARG00000000860;ENSOARG00000012147;ENSOARG00000015180;ENSOARG00000017475;ENSOARG00000019421;ENSOARG00000019849
	cell wall organization or biogenesis	GO:0071554	0	0	0	0	0	0	13	8.21319e-05	1	0	NA	NA
	cell-cell signaling	GO:0007267	0	0	9	0.0146819	9	0.00511364	580	0.00366435	0.199006	0.701134	NA	ENSOARG00000000873;ENSOARG00000003052;ENSOARG00000003684;ENSOARG00000005220;ENSOARG00000016129;ENSOARG00000017475;ENSOARG00000019019;ENSOARG00000019772;ENSOARG00000020812
	cellular component assembly	GO:0022607	2	0.0120482	7	0.0114192	9	0.00511364	1399	0.00883866	0.976564	0.0102991	NA	ENSOARG00000006271;ENSOARG00000007033;ENSOARG00000008650;ENSOARG00000009205;ENSOARG00000014070;ENSOARG00000019019;ENSOARG00000019171
	cellular nitrogen compound metabolic process	GO:0034641	5	0.0301205	30	0.0489396	35	0.0198864	4914	0.0310459	0.999517	0.000209858	NA	ENSOARG00000000860;ENSOARG00000000873;ENSOARG00000001810;ENSOARG00000003025;ENSOARG00000003587;ENSOARG00000005091;ENSOARG00000005787;ENSOARG00000005923;ENSOARG00000006271;ENSOARG00000006640;ENSOARG00000008425;ENSOARG00000008822;ENSOARG00000009205;ENSOARG00000011474;ENSOARG00000011555;ENSOARG00000012987;ENSOARG00000013072;ENSOARG00000013849;ENSOARG00000015180;ENSOARG00000015208;ENSOARG00000015588;…
	cellular protein modification process	GO:0006464	5	0.0301205	19	0.0309951	24	0.0136364	2321	0.0146637	0.679838	0.167595	NA	ENSOARG00000000860;ENSOARG00000000873;ENSOARG00000001810;ENSOARG00000004048;ENSOARG00000005220;ENSOARG00000005646;ENSOARG00000005787;ENSOARG00000005981;ENSOARG00000008315;ENSOARG00000008672;ENSOARG00000011352;ENSOARG00000012273;ENSOARG00000013072;ENSOARG00000014327;ENSOARG00000015180;ENSOARG00000017256;ENSOARG00000017475;ENSOARG00000019563
	chromosome organization	GO:0051276	1	0.0060241	1	0.00163132	2	0.00113636	662	0.00418241	0.99533	0.00203291	NA	NA
	chromosome segregation	GO:0007059	0	0	0	0	0	0	133	0.000840272	1	0	NA	NA
	circulatory system process	GO:0003013	0	0	2	0.00326264	2	0.00113636	239	0.00150996	0.747288	0.126512	NA	ENSOARG00000005220;ENSOARG00000012147
	cofactor metabolic process	GO:0051186	0	0	7	0.0114192	7	0.00397727	162	0.00102349	0.00228188	2.64171	NA	ENSOARG00000006271;ENSOARG00000006640;ENSOARG00000006799;ENSOARG00000011474;ENSOARG00000014070;ENSOARG00000015948;ENSOARG00000017256
	cytoskeleton organization	GO:0007010	3	0.0180723	3	0.00489396	6	0.00340909	737	0.00465625	0.832798	0.0794603	NA	ENSOARG00000003025;ENSOARG00000003850;ENSOARG00000019772
	developmental maturation	GO:0021700	0	0	1	0.00163132	1	0.000568182	177	0.00111826	0.863127	0.0639255	NA	ENSOARG00000006903
	embryo development	GO:0009790	4	0.0240964	4	0.00652529	8	0.00454545	853	0.00538912	0.737201	0.132414	NA	ENSOARG00000010986;ENSOARG00000017475;ENSOARG00000020812
	extracellular matrix organization	GO:0030198	2	0.0120482	0	0	2	0.00113636	162	0.00102349	0.540064	0.267555	NA	NA
	generation of precursor metabolites and energy	GO:0006091	0	0	5	0.00815661	5	0.00284091	182	0.00114985	0.0530474	1.27534	NA	ENSOARG00000000860;ENSOARG00000007716;ENSOARG00000008650;ENSOARG00000019111
	growth	GO:0040007	1	0.0060241	6	0.00978793	7	0.00397727	633	0.00399919	0.559753	0.252004	NA	ENSOARG00000000860;ENSOARG00000005787;ENSOARG00000008650;ENSOARG00000009205;ENSOARG00000017475;ENSOARG00000019421
	helicase activity	GO:0004386	0	0	0	0	0	0	173	0.00109299	1	0	NA	NA
	homeostatic process	GO:0042592	1	0.0060241	14	0.0228385	15	0.00852273	960	0.00606512	0.116998	0.931821	NA	ENSOARG00000003850;ENSOARG00000005220;ENSOARG00000005787;ENSOARG00000005923;ENSOARG00000006903;ENSOARG00000009427;ENSOARG00000013050;ENSOARG00000014070;ENSOARG00000017457;ENSOARG00000017475;ENSOARG00000019421;ENSOARG00000019772
	hydrolase activity, acting on carbon-nitrogen	GO:0016810	0	0	1	0.00163132	1	0.000568182	106	0.000669691	0.695429	0.157747	NA	ENSOARG00000009205
	hydrolase activity, acting on glycosyl bonds	GO:0016798	0	0	1	0.00163132	1	0.000568182	121	0.000764458	0.742721	0.129174	NA	ENSOARG00000010586
	immune system process	GO:0002376	3	0.0180723	4	0.00652529	7	0.00397727	1342	0.00847854	0.993666	0.0027594	NA	ENSOARG00000013849;ENSOARG00000017457;ENSOARG00000017475;ENSOARG00000019019
	isomerase activity	GO:0016853	0	0	6	0.00978793	6	0.00340909	161	0.00101717	0.00937229	2.02815	NA	ENSOARG00000000860;ENSOARG00000007716;ENSOARG00000008650;ENSOARG00000015948
	kinase activity	GO:0016301	3	0.0180723	15	0.0244698	18	0.0102273	1129	0.00713284	0.0797043	1.09852	NA	ENSOARG00000000860;ENSOARG00000000873;ENSOARG00000005220;ENSOARG00000005646;ENSOARG00000007716;ENSOARG00000008315;ENSOARG00000008650;ENSOARG00000011352;ENSOARG00000012273;ENSOARG00000013072;ENSOARG00000015180;ENSOARG00000017256;ENSOARG00000019111;ENSOARG00000019563
	ligase activity	GO:0016874	1	0.0060241	5	0.00815661	6	0.00340909	405	0.00255872	0.296578	0.527861	NA	ENSOARG00000004048;ENSOARG00000004442;ENSOARG00000008672;ENSOARG00000011474;ENSOARG00000020994
	lipid metabolic process	GO:0006629	3	0.0180723	23	0.0375204	26	0.0147727	778	0.00491528	6.04827e-07	6.21837	NA	ENSOARG00000001328;ENSOARG00000001556;ENSOARG00000003587;ENSOARG00000003850;ENSOARG00000003867;ENSOARG00000005981;ENSOARG00000008650;ENSOARG00000008946;ENSOARG00000009066;ENSOARG00000009393;ENSOARG00000012987;ENSOARG00000013937;ENSOARG00000014070;ENSOARG00000014420;ENSOARG00000017256;ENSOARG00000019246;ENSOARG00000019563;ENSOARG00000019772;ENSOARG00000020354;ENSOARG00000020427;ENSOARG00000020994
	locomotion	GO:0040011	6	0.0361446	5	0.00815661	11	0.00625	995	0.00628625	0.552142	0.257949	ENSOARG00000000304;ENSOARG00000000304	ENSOARG00000000304;ENSOARG00000007141;ENSOARG00000015180;ENSOARG00000017057;ENSOARG00000019421
	lyase activity	GO:0016829	0	0	12	0.0195759	12	0.00681818	282	0.00178163	8.0027e-05	4.09676	NA	ENSOARG00000000860;ENSOARG00000006271;ENSOARG00000007033;ENSOARG00000007716;ENSOARG00000008650;ENSOARG00000012987;ENSOARG00000013072;ENSOARG00000017880;ENSOARG00000019237;ENSOARG00000020784;ENSOARG00000020992
	membrane organization	GO:0061024	5	0.0301205	3	0.00489396	8	0.00454545	714	0.00451094	0.542092	0.265927	ENSOARG00000000304;ENSOARG00000000304	ENSOARG00000000304;ENSOARG00000002761;ENSOARG00000007110;ENSOARG00000017057
	methyltransferase activity	GO:0008168	0	0	1	0.00163132	1	0.000568182	169	0.00106771	0.850197	0.0704806	NA	NA
	mitochondrion organization	GO:0007005	0	0	1	0.00163132	1	0.000568182	226	0.00142783	0.921321	0.0355891	NA	ENSOARG00000007033
	mitosis	GO:0007067	0	0	0	0	0	0	170	0.00107403	1	0	NA	NA
	mRNA processing	GO:0006397	0	0	0	0	0	0	180	0.00113721	1	0	NA	NA
	neurological system process	GO:0050877	1	0.0060241	5	0.00815661	6	0.00340909	1132	0.00715179	0.988232	0.00514113	NA	ENSOARG00000005220;ENSOARG00000005787;ENSOARG00000011280;ENSOARG00000017457;ENSOARG00000017630
	nitrogen cycle metabolic process	GO:0071941	0	0	0	0	0	0	3	1.89535e-05	1	0	NA	NA
	nucleic acid binding transcription factor activity	GO:0001071	1	0.0060241	6	0.00978793	7	0.00397727	1131	0.00714547	0.971109	0.012732	NA	ENSOARG00000003587;ENSOARG00000005787;ENSOARG00000015208;ENSOARG00000017630;ENSOARG00000020812
	nucleotidyltransferase activity	GO:0016779	0	0	0	0	0	0	157	0.000991901	1	0	NA	NA
	oxidoreductase activity	GO:0016491	2	0.0120482	34	0.0554649	36	0.0204545	775	0.00489632	3.1175e-13	12.5062	NA	ENSOARG00000000860;ENSOARG00000001328;ENSOARG00000001556;ENSOARG00000003052;ENSOARG00000003423;ENSOARG00000003601;ENSOARG00000003867;ENSOARG00000004851;ENSOARG00000006640;ENSOARG00000007716;ENSOARG00000008610;ENSOARG00000008650;ENSOARG00000009277;ENSOARG00000009427;ENSOARG00000009642;ENSOARG00000009674;ENSOARG00000009762;ENSOARG00000010221;ENSOARG00000010355;ENSOARG00000010449;ENSOARG00000010577;…
	phosphatase activity	GO:0016791	1	0.0060241	1	0.00163132	2	0.00113636	327	0.00206593	0.881401	0.0548263	NA	ENSOARG00000008650
	photosynthesis	GO:0015979	0	0	0	0	0	0	7	4.42249e-05	1	0	NA	NA
	pigmentation	GO:0043473	0	0	1	0.00163132	1	0.000568182	73	0.000461202	0.558713	0.252811	NA	ENSOARG00000019019
	plasma membrane organization	GO:0007009	1	0.0060241	1	0.00163132	2	0.00113636	145	0.000916086	0.481048	0.317812	NA	ENSOARG00000017057
	protein binding transcription factor activity	GO:0000988	2	0.0120482	1	0.00163132	3	0.00170455	336	0.00212279	0.724913	0.139714	NA	ENSOARG00000015208
	protein folding	GO:0006457	0	0	2	0.00326264	2	0.00113636	150	0.000947676	0.498885	0.302	NA	ENSOARG00000000860
	protein maturation	GO:0051604	5	0.0301205	6	0.00978793	11	0.00625	1229	0.00776462	0.811328	0.0908036	NA	ENSOARG00000000412;ENSOARG00000005787;ENSOARG00000008672;ENSOARG00000012043;ENSOARG00000014327;ENSOARG00000017457
	reproduction	GO:0000003	1	0.0060241	3	0.00489396	4	0.00227273	698	0.00440985	0.953938	0.0204798	NA	ENSOARG00000006903;ENSOARG00000013849;ENSOARG00000017475
	response to stress	GO:0006950	10	0.060241	10	0.0163132	20	0.0113636	1896	0.0119786	0.632715	0.198792	ENSOARG00000000304;ENSOARG00000000304	ENSOARG00000000304;ENSOARG00000000873;ENSOARG00000002761;ENSOARG00000003601;ENSOARG00000005220;ENSOARG00000005787;ENSOARG00000007110;ENSOARG00000012273;ENSOARG00000013849;ENSOARG00000017256
	ribosome biogenesis	GO:0042254	0	0	0	0	0	0	99	0.000625466	1	0	NA	NA
	secondary metabolic process	GO:0019748	0	0	1	0.00163132	1	0.000568182	20	0.000126357	0.200548	0.697781	NA	ENSOARG00000003423
	signal transduction	GO:0007165	12	0.0722892	29	0.0473083	41	0.0232955	4102	0.0259158	0.802766	0.0954111	ENSOARG00000000304;ENSOARG00000000304	ENSOARG00000000304;ENSOARG00000000860;ENSOARG00000000873;ENSOARG00000001556;ENSOARG00000001810;ENSOARG00000003025;ENSOARG00000003684;ENSOARG00000005220;ENSOARG00000005787;ENSOARG00000005923;ENSOARG00000006801;ENSOARG00000007110;ENSOARG00000008650;ENSOARG00000008672;ENSOARG00000011352;ENSOARG00000012147;ENSOARG00000013072;ENSOARG00000013159;ENSOARG00000015180;ENSOARG00000015208;ENSOARG00000015588;…
	small molecule metabolic process	GO:0044281	2	0.0120482	32	0.0522023	34	0.0193182	2154	0.0136086	0.0229134	1.63991	NA	ENSOARG00000000860;ENSOARG00000001328;ENSOARG00000001556;ENSOARG00000003025;ENSOARG00000003042;ENSOARG00000005923;ENSOARG00000006799;ENSOARG00000007033;ENSOARG00000007141;ENSOARG00000007716;ENSOARG00000008425;ENSOARG00000008650;ENSOARG00000008822;ENSOARG00000009205;ENSOARG00000009915;ENSOARG00000010986;ENSOARG00000011474;ENSOARG00000012987;ENSOARG00000013072;ENSOARG00000013849;ENSOARG00000013937;…
	sulfur compound metabolic process	GO:0006790	0	0	6	0.00978793	6	0.00340909	130	0.000821319	0.00336538	2.47297	NA	ENSOARG00000000097;ENSOARG00000006799;ENSOARG00000009915;ENSOARG00000010986;ENSOARG00000012987;ENSOARG00000013849
	symbiosis, encompassing mutualism through parasitism	GO:0044403	0	0	0	0	0	0	234	0.00147837	1	0	NA	NA
	transferase activity, transferring acyl groups	GO:0016746	0	0	8	0.0130506	8	0.00454545	221	0.00139624	0.00340245	2.46821	NA	ENSOARG00000003587;ENSOARG00000004046;ENSOARG00000008822;ENSOARG00000013849;ENSOARG00000014070;ENSOARG00000019246;ENSOARG00000020354;ENSOARG00000020427
	transferase activity, transferring alkyl or aryl	GO:0016765	0	0	1	0.00163132	1	0.000568182	50	0.000315892	0.428786	0.367759	NA	ENSOARG00000012987
	transferase activity, transferring glycosyl groups	GO:0016757	1	0.0060241	2	0.00326264	3	0.00170455	254	0.00160473	0.538913	0.268481	NA	ENSOARG00000008946;ENSOARG00000009066
	translation	GO:0006412	0	0	7	0.0114192	7	0.00397727	575	0.00363276	0.458303	0.338847	NA	ENSOARG00000003832;ENSOARG00000004842;ENSOARG00000005095;ENSOARG00000005717;ENSOARG00000010452;ENSOARG00000011499;ENSOARG00000019421
	transport	GO:0006810	9	0.0542169	31	0.050571	40	0.0227273	3074	0.019421	0.160558	0.794368	ENSOARG00000000304;ENSOARG00000000304	ENSOARG00000000304;ENSOARG00000002395;ENSOARG00000002761;ENSOARG00000003025;ENSOARG00000004094;ENSOARG00000005220;ENSOARG00000005787;ENSOARG00000006903;ENSOARG00000007110;ENSOARG00000008425;ENSOARG00000008798;ENSOARG00000008821;ENSOARG00000009578;ENSOARG00000010986;ENSOARG00000011280;ENSOARG00000013050;ENSOARG00000013391;ENSOARG00000013720;ENSOARG00000015180;ENSOARG00000015208;ENSOARG00000015588;…
	transposition	GO:0032196	0	0	0	0	0	0	3	1.89535e-05	1	0	NA	NA
Cellular Component	cellular component	GO:0005575	18	0.138462	70	0.142276	88	0.05	9066	0.0572775	0.964792	0.0155661	ENSOARG00000000304;ENSOARG00000000304	ENSOARG00000000304;ENSOARG00000000412;ENSOARG00000000800;ENSOARG00000000873;ENSOARG00000001810;ENSOARG00000002395;ENSOARG00000002761;ENSOARG00000003025;ENSOARG00000003052;ENSOARG00000003423;ENSOARG00000003587;ENSOARG00000003684;ENSOARG00000003832;ENSOARG00000004094;ENSOARG00000004842;ENSOARG00000005091;ENSOARG00000005095;ENSOARG00000005220;ENSOARG00000005717;ENSOARG00000005787;ENSOARG00000005981;…
	cell	GO:0005623	22	0.169231	89	0.180894	111	0.0630682	11188	0.070684	0.970099	0.0131841	ENSOARG00000000304;ENSOARG00000000304	ENSOARG00000000304;ENSOARG00000000800;ENSOARG00000000860;ENSOARG00000000873;ENSOARG00000001499;ENSOARG00000001810;ENSOARG00000002208;ENSOARG00000002395;ENSOARG00000002761;ENSOARG00000003025;ENSOARG00000003052;ENSOARG00000003423;ENSOARG00000003587;ENSOARG00000003601;ENSOARG00000003832;ENSOARG00000003850;ENSOARG00000003867;ENSOARG00000004048;ENSOARG00000004094;ENSOARG00000004315;ENSOARG00000004442;…
	cytoplasm	GO:0005737	14	0.107692	69	0.140244	83	0.0471591	6400	0.0404342	0.0527237	1.27799	ENSOARG00000000304;ENSOARG00000000304	ENSOARG00000000304;ENSOARG00000000800;ENSOARG00000000860;ENSOARG00000000873;ENSOARG00000001499;ENSOARG00000001810;ENSOARG00000002208;ENSOARG00000002761;ENSOARG00000003052;ENSOARG00000003423;ENSOARG00000003587;ENSOARG00000003601;ENSOARG00000003832;ENSOARG00000003850;ENSOARG00000003867;ENSOARG00000004048;ENSOARG00000004315;ENSOARG00000004442;ENSOARG00000004842;ENSOARG00000005091;ENSOARG00000005095;…
	cytosol	GO:0005829	0	0	3	0.00609756	3	0.00170455	724	0.00457411	0.98824	0.00513775	NA	ENSOARG00000001810;ENSOARG00000005091;ENSOARG00000006640
	external encapsulating structure	GO:0030312	0	0	0	0	0	0	4	2.52714e-05	1	0	NA	NA
	extracellular region	GO:0005576	16	0.123077	39	0.0792683	55	0.03125	3029	0.0191367	0.00012092	3.9175	NA	ENSOARG00000000097;ENSOARG00000000412;ENSOARG00000000860;ENSOARG00000003042;ENSOARG00000003601;ENSOARG00000005220;ENSOARG00000006271;ENSOARG00000006446;ENSOARG00000006640;ENSOARG00000006669;ENSOARG00000006801;ENSOARG00000007110;ENSOARG00000007141;ENSOARG00000007716;ENSOARG00000008650;ENSOARG00000008777;ENSOARG00000008783;ENSOARG00000009393;ENSOARG00000011493;ENSOARG00000012147;ENSOARG00000013937;…
	extracellular space	GO:0005615	6	0.0461538	8	0.0162602	14	0.00795455	754	0.00476365	0.0429324	1.36721	NA	ENSOARG00000005220;ENSOARG00000006669;ENSOARG00000006801;ENSOARG00000007141;ENSOARG00000017457;ENSOARG00000017475;ENSOARG00000019145;ENSOARG00000020993
	intracellular	GO:0005622	19	0.146154	82	0.166667	101	0.0573864	9555	0.0603669	0.781787	0.106912	ENSOARG00000000304;ENSOARG00000000304	ENSOARG00000000304;ENSOARG00000000800;ENSOARG00000000860;ENSOARG00000000873;ENSOARG00000001499;ENSOARG00000001810;ENSOARG00000002208;ENSOARG00000002761;ENSOARG00000003025;ENSOARG00000003052;ENSOARG00000003423;ENSOARG00000003587;ENSOARG00000003601;ENSOARG00000003832;ENSOARG00000003850;ENSOARG00000003867;ENSOARG00000004048;ENSOARG00000004094;ENSOARG00000004315;ENSOARG00000004442;ENSOARG00000004842;…
	microtubule organizing center	GO:0005815	0	0	1	0.00203252	1	0.000568182	385	0.00243237	0.987074	0.00565042	NA	ENSOARG00000019772
	nuclear envelope	GO:0005635	0	0	0	0	0	0	195	0.00123198	1	0	NA	NA
	nucleoplasm	GO:0005654	1	0.00769231	1	0.00203252	2	0.00113636	599	0.00378438	0.991172	0.00385098	NA	NA
	organelle	GO:0043226	24	0.184615	90	0.182927	114	0.0647727	9048	0.0571638	0.0415676	1.38124	ENSOARG00000000304;ENSOARG00000000304	ENSOARG00000000097;ENSOARG00000000304;ENSOARG00000000800;ENSOARG00000000860;ENSOARG00000000873;ENSOARG00000001499;ENSOARG00000002208;ENSOARG00000002761;ENSOARG00000003042;ENSOARG00000003052;ENSOARG00000003423;ENSOARG00000003587;ENSOARG00000003601;ENSOARG00000003832;ENSOARG00000003850;ENSOARG00000003867;ENSOARG00000004048;ENSOARG00000004315;ENSOARG00000004442;ENSOARG00000004842;ENSOARG00000005091;…
	plasma membrane	GO:0005886	13	0.1	29	0.0589431	42	0.0238636	3987	0.0251892	0.679975	0.167507	ENSOARG00000000304;ENSOARG00000000304	ENSOARG00000000304;ENSOARG00000000860;ENSOARG00000000873;ENSOARG00000002395;ENSOARG00000002761;ENSOARG00000003423;ENSOARG00000003587;ENSOARG00000003850;ENSOARG00000004094;ENSOARG00000005220;ENSOARG00000005787;ENSOARG00000005981;ENSOARG00000006446;ENSOARG00000006640;ENSOARG00000007110;ENSOARG00000008783;ENSOARG00000008798;ENSOARG00000010986;ENSOARG00000011352;ENSOARG00000012987;ENSOARG00000015180;…
	protein complex	GO:0043234	5	0.0384615	14	0.0284553	19	0.0107955	3212	0.0202929	0.999668	0.000144383	NA	ENSOARG00000000452;ENSOARG00000000800;ENSOARG00000002761;ENSOARG00000006903;ENSOARG00000007110;ENSOARG00000008425;ENSOARG00000011280;ENSOARG00000012581;ENSOARG00000015588;ENSOARG00000017379;ENSOARG00000017475;ENSOARG00000018755
	proteinaceous extracellular matrix	GO:0005578	3	0.0230769	1	0.00203252	4	0.00227273	223	0.00140888	0.237028	0.6252	NA	ENSOARG00000000412
	thylakoid	GO:0009579	0	0	0	0	0	0	0	0	1	0	NA	NA
Molecular Function	molecular function	GO:0003674	31	0.424658	156	0.579926	187	0.10625	15524	0.0980781	0.0115152	1.93873	ENSOARG00000000304;ENSOARG00000000304	ENSOARG00000000097;ENSOARG00000000304;ENSOARG00000000366;ENSOARG00000000412;ENSOARG00000000452;ENSOARG00000000800;ENSOARG00000000860;ENSOARG00000000873;ENSOARG00000001328;ENSOARG00000001499;ENSOARG00000001556;ENSOARG00000001810;ENSOARG00000002395;ENSOARG00000002761;ENSOARG00000002772;ENSOARG00000003005;ENSOARG00000003025;ENSOARG00000003042;ENSOARG00000003052;ENSOARG00000003423;ENSOARG00000003587;…
	cytoskeletal protein binding	GO:0008092	1	0.0136986	1	0.00371747	2	0.00113636	566	0.0035759	0.987728	0.00536246	NA	ENSOARG00000015208
	DNA binding	GO:0003677	1	0.0136986	8	0.0297398	9	0.00511364	1971	0.0124525	0.999647	0.00015329	NA	ENSOARG00000001810;ENSOARG00000003587;ENSOARG00000005787;ENSOARG00000015208;ENSOARG00000017630;ENSOARG00000020812
	enzyme binding	GO:0019899	6	0.0821918	9	0.0334572	15	0.00852273	1460	0.00922404	0.663305	0.178287	NA	ENSOARG00000000412;ENSOARG00000004442;ENSOARG00000005787;ENSOARG00000007110;ENSOARG00000008777;ENSOARG00000011352;ENSOARG00000012987;ENSOARG00000017057;ENSOARG00000020994
	enzyme regulator activity	GO:0030234	3	0.0410959	3	0.0111524	6	0.00340909	557	0.00351904	0.588894	0.229963	NA	ENSOARG00000000412;ENSOARG00000008777;ENSOARG00000012987
	histone binding	GO:0042393	1	0.0136986	0	0	1	0.000568182	107	0.000676009	0.698835	0.155626	NA	NA
	ion binding	GO:0043167	9	0.123288	39	0.144981	48	0.0272727	4759	0.0300666	0.80416	0.0946576	NA	ENSOARG00000000366;ENSOARG00000000412;ENSOARG00000000452;ENSOARG00000000873;ENSOARG00000001328;ENSOARG00000001556;ENSOARG00000003025;ENSOARG00000003423;ENSOARG00000003867;ENSOARG00000004442;ENSOARG00000005923;ENSOARG00000006271;ENSOARG00000006446;ENSOARG00000007033;ENSOARG00000008315;ENSOARG00000008610;ENSOARG00000008650;ENSOARG00000009205;ENSOARG00000009393;ENSOARG00000010586;ENSOARG00000011352;…
	lipid binding	GO:0008289	0	0	4	0.0148699	4	0.00227273	394	0.00248923	0.641286	0.192948	NA	ENSOARG00000000452;ENSOARG00000001328;ENSOARG00000001556;ENSOARG00000007141
	protein binding, bridging	GO:0030674	0	0	0	0	0	0	59	0.000372752	1	0	NA	NA
	RNA binding	GO:0003723	0	0	5	0.0185874	5	0.00284091	1285	0.00811842	0.998926	0.000466857	NA	ENSOARG00000003601;ENSOARG00000003832;ENSOARG00000004842;ENSOARG00000005095;ENSOARG00000019145
	small conjugating protein binding	GO:0032182	1	0.0136986	0	0	1	0.000568182	70	0.000442249	0.543598	0.264722	NA	NA
	structural molecule activity	GO:0005198	3	0.0410959	8	0.0297398	11	0.00625	684	0.0043214	0.142356	0.846625	NA	ENSOARG00000003832;ENSOARG00000004842;ENSOARG00000005717;ENSOARG00000010452;ENSOARG00000011499;ENSOARG00000014776;ENSOARG00000017379
	transcription factor binding	GO:0008134	2	0.0273973	3	0.0111524	5	0.00284091	563	0.00355694	0.754024	0.122615	NA	ENSOARG00000005787;ENSOARG00000015208
	unfolded protein binding	GO:0051082	0	0	0	0	0	0	71	0.000448566	1	0	NA	NA

## Sheet: Sheet2
GOSlim	Description	GO	0 Up		2 Up		DE gene		Genome		Significant		Genes
			Count	Percent	Count	Percent	Count	Percent	Count	Percent	P-value	-LOG10(P-value)	0	2
Biological Process	biological process	GO:0008150	22	0.13253	130	0.212072	152	0.0863636	12042	0.0760794	0.00753365	2.12299	ENSOARG00000000304;ENSOARG00000000304	ENSOARG00000000097;ENSOARG00000000304;ENSOARG00000000412;ENSOARG00000000800;ENSOARG00000000860;ENSOARG00000000873;ENSOARG00000001328;ENSOARG00000001499;ENSOARG00000001556;ENSOARG00000001810;ENSOARG00000002395;ENSOARG00000002761;ENSOARG00000003025;ENSOARG00000003042;ENSOARG00000003052;ENSOARG00000003423;ENSOARG00000003587;ENSOARG00000003601;ENSOARG00000003684;ENSOARG00000003832;ENSOARG00000003850;…
	aging	GO:0007568	2	0.0120482	1	0.00163132	3	0.00170455	92	0.000581241	0.0831965	1.07989	NA	ENSOARG00000007110
	anatomical structure development	GO:0048856	15	0.0903614	25	0.040783	40	0.0227273	3433	0.0216891	0.400344	0.397567	ENSOARG00000000304;ENSOARG00000000304	ENSOARG00000000304;ENSOARG00000000873;ENSOARG00000001328;ENSOARG00000001556;ENSOARG00000003025;ENSOARG00000003850;ENSOARG00000005787;ENSOARG00000005923;ENSOARG00000006801;ENSOARG00000006903;ENSOARG00000009915;ENSOARG00000010986;ENSOARG00000011555;ENSOARG00000012147;ENSOARG00000012273;ENSOARG00000014776;ENSOARG00000015180;ENSOARG00000017475;ENSOARG00000017630;ENSOARG00000018755;ENSOARG00000019019;…
	anatomical structure formation involved in morphogenesis	GO:0048646	6	0.0361446	3	0.00489396	9	0.00511364	814	0.00514272	0.555159	0.255583	ENSOARG00000000304;ENSOARG00000000304	ENSOARG00000000304;ENSOARG00000017475;ENSOARG00000019019;ENSOARG00000020812
	biosynthetic process	GO:0009058	5	0.0301205	41	0.0668842	46	0.0261364	4270	0.0269772	0.623447	0.2052	NA	ENSOARG00000000860;ENSOARG00000001810;ENSOARG00000003423;ENSOARG00000003587;ENSOARG00000003832;ENSOARG00000003850;ENSOARG00000003867;ENSOARG00000004842;ENSOARG00000005095;ENSOARG00000005717;ENSOARG00000005787;ENSOARG00000005981;ENSOARG00000006271;ENSOARG00000007033;ENSOARG00000007141;ENSOARG00000008425;ENSOARG00000008650;ENSOARG00000010452;ENSOARG00000010986;ENSOARG00000011474;ENSOARG00000011499;…
	carbohydrate metabolic process	GO:0005975	0	0	11	0.0179445	11	0.00625	595	0.00375911	0.0695564	1.15766	NA	ENSOARG00000000860;ENSOARG00000007716;ENSOARG00000008650;ENSOARG00000008946;ENSOARG00000009066;ENSOARG00000010586;ENSOARG00000017256;ENSOARG00000019111;ENSOARG00000019237;ENSOARG00000019421
	catabolic process	GO:0009056	2	0.0120482	23	0.0375204	25	0.0142045	2095	0.0132359	0.386122	0.413276	NA	ENSOARG00000000860;ENSOARG00000000873;ENSOARG00000001328;ENSOARG00000001556;ENSOARG00000003025;ENSOARG00000003042;ENSOARG00000003052;ENSOARG00000005091;ENSOARG00000005787;ENSOARG00000006640;ENSOARG00000006799;ENSOARG00000007716;ENSOARG00000008425;ENSOARG00000008650;ENSOARG00000008672;ENSOARG00000009205;ENSOARG00000009393;ENSOARG00000015588;ENSOARG00000017057;ENSOARG00000019019;ENSOARG00000020992;…
	cell adhesion	GO:0007155	4	0.0240964	2	0.00326264	6	0.00340909	667	0.004214	0.755735	0.121631	NA	ENSOARG00000006446
	cell cycle	GO:0007049	1	0.0060241	4	0.00652529	5	0.00284091	900	0.00568605	0.974055	0.0114167	NA	ENSOARG00000003025;ENSOARG00000012273;ENSOARG00000017475
	cell death	GO:0008219	2	0.0120482	7	0.0114192	9	0.00511364	1127	0.0071202	0.885443	0.0528393	ENSOARG00000000304;ENSOARG00000000304	ENSOARG00000000304;ENSOARG00000005091;ENSOARG00000005787;ENSOARG00000011555;ENSOARG00000012273;ENSOARG00000017457;ENSOARG00000017475;ENSOARG00000020812
	cell differentiation	GO:0030154	9	0.0542169	16	0.0261011	25	0.0142045	2357	0.0148911	0.631594	0.199562	ENSOARG00000000304;ENSOARG00000000304	ENSOARG00000000304;ENSOARG00000001328;ENSOARG00000001556;ENSOARG00000006801;ENSOARG00000006903;ENSOARG00000009915;ENSOARG00000011555;ENSOARG00000012273;ENSOARG00000015180;ENSOARG00000017475;ENSOARG00000017630;ENSOARG00000019019;ENSOARG00000019145;ENSOARG00000019421;ENSOARG00000020586;ENSOARG00000020812
	cell division	GO:0051301	0	0	0	0	0	0	428	0.00270403	1	0	NA	NA
	cell junction organization	GO:0034330	1	0.0060241	0	0	1	0.000568182	127	0.000802365	0.759522	0.11946	NA	NA
	cell morphogenesis	GO:0000902	6	0.0361446	6	0.00978793	12	0.00681818	803	0.00507322	0.185289	0.732151	NA	ENSOARG00000003025;ENSOARG00000003850;ENSOARG00000006801;ENSOARG00000015180;ENSOARG00000019019;ENSOARG00000020812
	cell motility	GO:0048870	5	0.0301205	5	0.00815661	10	0.00568182	852	0.0053828	0.476906	0.321567	NA	ENSOARG00000007141;ENSOARG00000015180;ENSOARG00000017057;ENSOARG00000019421
	cell proliferation	GO:0008283	3	0.0180723	7	0.0114192	10	0.00568182	1188	0.00750559	0.857204	0.0669157	NA	ENSOARG00000000860;ENSOARG00000012147;ENSOARG00000015180;ENSOARG00000017475;ENSOARG00000019421;ENSOARG00000019849
	cell wall organization or biogenesis	GO:0071554	0	0	0	0	0	0	13	8.21319e-05	1	0	NA	NA
	cell-cell signaling	GO:0007267	0	0	9	0.0146819	9	0.00511364	580	0.00366435	0.199006	0.701134	NA	ENSOARG00000000873;ENSOARG00000003052;ENSOARG00000003684;ENSOARG00000005220;ENSOARG00000016129;ENSOARG00000017475;ENSOARG00000019019;ENSOARG00000019772;ENSOARG00000020812
	cellular component assembly	GO:0022607	2	0.0120482	7	0.0114192	9	0.00511364	1399	0.00883866	0.976564	0.0102991	NA	ENSOARG00000006271;ENSOARG00000007033;ENSOARG00000008650;ENSOARG00000009205;ENSOARG00000014070;ENSOARG00000019019;ENSOARG00000019171
	cellular nitrogen compound metabolic process	GO:0034641	5	0.0301205	30	0.0489396	35	0.0198864	4914	0.0310459	0.999517	0.000209858	NA	ENSOARG00000000860;ENSOARG00000000873;ENSOARG00000001810;ENSOARG00000003025;ENSOARG00000003587;ENSOARG00000005091;ENSOARG00000005787;ENSOARG00000005923;ENSOARG00000006271;ENSOARG00000006640;ENSOARG00000008425;ENSOARG00000008822;ENSOARG00000009205;ENSOARG00000011474;ENSOARG00000011555;ENSOARG00000012987;ENSOARG00000013072;ENSOARG00000013849;ENSOARG00000015180;ENSOARG00000015208;ENSOARG00000015588;…
	cellular protein modification process	GO:0006464	5	0.0301205	19	0.0309951	24	0.0136364	2321	0.0146637	0.679838	0.167595	NA	ENSOARG00000000860;ENSOARG00000000873;ENSOARG00000001810;ENSOARG00000004048;ENSOARG00000005220;ENSOARG00000005646;ENSOARG00000005787;ENSOARG00000005981;ENSOARG00000008315;ENSOARG00000008672;ENSOARG00000011352;ENSOARG00000012273;ENSOARG00000013072;ENSOARG00000014327;ENSOARG00000015180;ENSOARG00000017256;ENSOARG00000017475;ENSOARG00000019563
	chromosome organization	GO:0051276	1	0.0060241	1	0.00163132	2	0.00113636	662	0.00418241	0.99533	0.00203291	NA	NA
	chromosome segregation	GO:0007059	0	0	0	0	0	0	133	0.000840272	1	0	NA	NA
	circulatory system process	GO:0003013	0	0	2	0.00326264	2	0.00113636	239	0.00150996	0.747288	0.126512	NA	ENSOARG00000005220;ENSOARG00000012147
	cofactor metabolic process	GO:0051186	0	0	7	0.0114192	7	0.00397727	162	0.00102349	0.00228188	2.64171	NA	ENSOARG00000006271;ENSOARG00000006640;ENSOARG00000006799;ENSOARG00000011474;ENSOARG00000014070;ENSOARG00000015948;ENSOARG00000017256
	cytoskeleton organization	GO:0007010	3	0.0180723	3	0.00489396	6	0.00340909	737	0.00465625	0.832798	0.0794603	NA	ENSOARG00000003025;ENSOARG00000003850;ENSOARG00000019772
	developmental maturation	GO:0021700	0	0	1	0.00163132	1	0.000568182	177	0.00111826	0.863127	0.0639255	NA	ENSOARG00000006903
	embryo development	GO:0009790	4	0.0240964	4	0.00652529	8	0.00454545	853	0.00538912	0.737201	0.132414	NA	ENSOARG00000010986;ENSOARG00000017475;ENSOARG00000020812
	extracellular matrix organization	GO:0030198	2	0.0120482	0	0	2	0.00113636	162	0.00102349	0.540064	0.267555	NA	NA
	generation of precursor metabolites and energy	GO:0006091	0	0	5	0.00815661	5	0.00284091	182	0.00114985	0.0530474	1.27534	NA	ENSOARG00000000860;ENSOARG00000007716;ENSOARG00000008650;ENSOARG00000019111
	growth	GO:0040007	1	0.0060241	6	0.00978793	7	0.00397727	633	0.00399919	0.559753	0.252004	NA	ENSOARG00000000860;ENSOARG00000005787;ENSOARG00000008650;ENSOARG00000009205;ENSOARG00000017475;ENSOARG00000019421
	helicase activity	GO:0004386	0	0	0	0	0	0	173	0.00109299	1	0	NA	NA
	homeostatic process	GO:0042592	1	0.0060241	14	0.0228385	15	0.00852273	960	0.00606512	0.116998	0.931821	NA	ENSOARG00000003850;ENSOARG00000005220;ENSOARG00000005787;ENSOARG00000005923;ENSOARG00000006903;ENSOARG00000009427;ENSOARG00000013050;ENSOARG00000014070;ENSOARG00000017457;ENSOARG00000017475;ENSOARG00000019421;ENSOARG00000019772
	hydrolase activity, acting on carbon-nitrogen	GO:0016810	0	0	1	0.00163132	1	0.000568182	106	0.000669691	0.695429	0.157747	NA	ENSOARG00000009205
	hydrolase activity, acting on glycosyl bonds	GO:0016798	0	0	1	0.00163132	1	0.000568182	121	0.000764458	0.742721	0.129174	NA	ENSOARG00000010586
	immune system process	GO:0002376	3	0.0180723	4	0.00652529	7	0.00397727	1342	0.00847854	0.993666	0.0027594	NA	ENSOARG00000013849;ENSOARG00000017457;ENSOARG00000017475;ENSOARG00000019019
	isomerase activity	GO:0016853	0	0	6	0.00978793	6	0.00340909	161	0.00101717	0.00937229	2.02815	NA	ENSOARG00000000860;ENSOARG00000007716;ENSOARG00000008650;ENSOARG00000015948
	kinase activity	GO:0016301	3	0.0180723	15	0.0244698	18	0.0102273	1129	0.00713284	0.0797043	1.09852	NA	ENSOARG00000000860;ENSOARG00000000873;ENSOARG00000005220;ENSOARG00000005646;ENSOARG00000007716;ENSOARG00000008315;ENSOARG00000008650;ENSOARG00000011352;ENSOARG00000012273;ENSOARG00000013072;ENSOARG00000015180;ENSOARG00000017256;ENSOARG00000019111;ENSOARG00000019563
	ligase activity	GO:0016874	1	0.0060241	5	0.00815661	6	0.00340909	405	0.00255872	0.296578	0.527861	NA	ENSOARG00000004048;ENSOARG00000004442;ENSOARG00000008672;ENSOARG00000011474;ENSOARG00000020994
	lipid metabolic process	GO:0006629	3	0.0180723	23	0.0375204	26	0.0147727	778	0.00491528	6.04827e-07	6.21837	NA	ENSOARG00000001328;ENSOARG00000001556;ENSOARG00000003587;ENSOARG00000003850;ENSOARG00000003867;ENSOARG00000005981;ENSOARG00000008650;ENSOARG00000008946;ENSOARG00000009066;ENSOARG00000009393;ENSOARG00000012987;ENSOARG00000013937;ENSOARG00000014070;ENSOARG00000014420;ENSOARG00000017256;ENSOARG00000019246;ENSOARG00000019563;ENSOARG00000019772;ENSOARG00000020354;ENSOARG00000020427;ENSOARG00000020994
	locomotion	GO:0040011	6	0.0361446	5	0.00815661	11	0.00625	995	0.00628625	0.552142	0.257949	ENSOARG00000000304;ENSOARG00000000304	ENSOARG00000000304;ENSOARG00000007141;ENSOARG00000015180;ENSOARG00000017057;ENSOARG00000019421
	lyase activity	GO:0016829	0	0	12	0.0195759	12	0.00681818	282	0.00178163	8.0027e-05	4.09676	NA	ENSOARG00000000860;ENSOARG00000006271;ENSOARG00000007033;ENSOARG00000007716;ENSOARG00000008650;ENSOARG00000012987;ENSOARG00000013072;ENSOARG00000017880;ENSOARG00000019237;ENSOARG00000020784;ENSOARG00000020992
	membrane organization	GO:0061024	5	0.0301205	3	0.00489396	8	0.00454545	714	0.00451094	0.542092	0.265927	ENSOARG00000000304;ENSOARG00000000304	ENSOARG00000000304;ENSOARG00000002761;ENSOARG00000007110;ENSOARG00000017057
	methyltransferase activity	GO:0008168	0	0	1	0.00163132	1	0.000568182	169	0.00106771	0.850197	0.0704806	NA	NA
	mitochondrion organization	GO:0007005	0	0	1	0.00163132	1	0.000568182	226	0.00142783	0.921321	0.0355891	NA	ENSOARG00000007033
	mitosis	GO:0007067	0	0	0	0	0	0	170	0.00107403	1	0	NA	NA
	mRNA processing	GO:0006397	0	0	0	0	0	0	180	0.00113721	1	0	NA	NA
	neurological system process	GO:0050877	1	0.0060241	5	0.00815661	6	0.00340909	1132	0.00715179	0.988232	0.00514113	NA	ENSOARG00000005220;ENSOARG00000005787;ENSOARG00000011280;ENSOARG00000017457;ENSOARG00000017630
	nitrogen cycle metabolic process	GO:0071941	0	0	0	0	0	0	3	1.89535e-05	1	0	NA	NA
	nucleic acid binding transcription factor activity	GO:0001071	1	0.0060241	6	0.00978793	7	0.00397727	1131	0.00714547	0.971109	0.012732	NA	ENSOARG00000003587;ENSOARG00000005787;ENSOARG00000015208;ENSOARG00000017630;ENSOARG00000020812
	nucleotidyltransferase activity	GO:0016779	0	0	0	0	0	0	157	0.000991901	1	0	NA	NA
	oxidoreductase activity	GO:0016491	2	0.0120482	34	0.0554649	36	0.0204545	775	0.00489632	3.1175e-13	12.5062	NA	ENSOARG00000000860;ENSOARG00000001328;ENSOARG00000001556;ENSOARG00000003052;ENSOARG00000003423;ENSOARG00000003601;ENSOARG00000003867;ENSOARG00000004851;ENSOARG00000006640;ENSOARG00000007716;ENSOARG00000008610;ENSOARG00000008650;ENSOARG00000009277;ENSOARG00000009427;ENSOARG00000009642;ENSOARG00000009674;ENSOARG00000009762;ENSOARG00000010221;ENSOARG00000010355;ENSOARG00000010449;ENSOARG00000010577;…
	phosphatase activity	GO:0016791	1	0.0060241	1	0.00163132	2	0.00113636	327	0.00206593	0.881401	0.0548263	NA	ENSOARG00000008650
	photosynthesis	GO:0015979	0	0	0	0	0	0	7	4.42249e-05	1	0	NA	NA
	pigmentation	GO:0043473	0	0	1	0.00163132	1	0.000568182	73	0.000461202	0.558713	0.252811	NA	ENSOARG00000019019
	plasma membrane organization	GO:0007009	1	0.0060241	1	0.00163132	2	0.00113636	145	0.000916086	0.481048	0.317812	NA	ENSOARG00000017057
	protein binding transcription factor activity	GO:0000988	2	0.0120482	1	0.00163132	3	0.00170455	336	0.00212279	0.724913	0.139714	NA	ENSOARG00000015208
	protein folding	GO:0006457	0	0	2	0.00326264	2	0.00113636	150	0.000947676	0.498885	0.302	NA	ENSOARG00000000860
	protein maturation	GO:0051604	5	0.0301205	6	0.00978793	11	0.00625	1229	0.00776462	0.811328	0.0908036	NA	ENSOARG00000000412;ENSOARG00000005787;ENSOARG00000008672;ENSOARG00000012043;ENSOARG00000014327;ENSOARG00000017457
	reproduction	GO:0000003	1	0.0060241	3	0.00489396	4	0.00227273	698	0.00440985	0.953938	0.0204798	NA	ENSOARG00000006903;ENSOARG00000013849;ENSOARG00000017475
	response to stress	GO:0006950	10	0.060241	10	0.0163132	20	0.0113636	1896	0.0119786	0.632715	0.198792	ENSOARG00000000304;ENSOARG00000000304	ENSOARG00000000304;ENSOARG00000000873;ENSOARG00000002761;ENSOARG00000003601;ENSOARG00000005220;ENSOARG00000005787;ENSOARG00000007110;ENSOARG00000012273;ENSOARG00000013849;ENSOARG00000017256
	ribosome biogenesis	GO:0042254	0	0	0	0	0	0	99	0.000625466	1	0	NA	NA
	secondary metabolic process	GO:0019748	0	0	1	0.00163132	1	0.000568182	20	0.000126357	0.200548	0.697781	NA	ENSOARG00000003423
	signal transduction	GO:0007165	12	0.0722892	29	0.0473083	41	0.0232955	4102	0.0259158	0.802766	0.0954111	ENSOARG00000000304;ENSOARG00000000304	ENSOARG00000000304;ENSOARG00000000860;ENSOARG00000000873;ENSOARG00000001556;ENSOARG00000001810;ENSOARG00000003025;ENSOARG00000003684;ENSOARG00000005220;ENSOARG00000005787;ENSOARG00000005923;ENSOARG00000006801;ENSOARG00000007110;ENSOARG00000008650;ENSOARG00000008672;ENSOARG00000011352;ENSOARG00000012147;ENSOARG00000013072;ENSOARG00000013159;ENSOARG00000015180;ENSOARG00000015208;ENSOARG00000015588;…
	small molecule metabolic process	GO:0044281	2	0.0120482	32	0.0522023	34	0.0193182	2154	0.0136086	0.0229134	1.63991	NA	ENSOARG00000000860;ENSOARG00000001328;ENSOARG00000001556;ENSOARG00000003025;ENSOARG00000003042;ENSOARG00000005923;ENSOARG00000006799;ENSOARG00000007033;ENSOARG00000007141;ENSOARG00000007716;ENSOARG00000008425;ENSOARG00000008650;ENSOARG00000008822;ENSOARG00000009205;ENSOARG00000009915;ENSOARG00000010986;ENSOARG00000011474;ENSOARG00000012987;ENSOARG00000013072;ENSOARG00000013849;ENSOARG00000013937;…
	sulfur compound metabolic process	GO:0006790	0	0	6	0.00978793	6	0.00340909	130	0.000821319	0.00336538	2.47297	NA	ENSOARG00000000097;ENSOARG00000006799;ENSOARG00000009915;ENSOARG00000010986;ENSOARG00000012987;ENSOARG00000013849
	symbiosis, encompassing mutualism through parasitism	GO:0044403	0	0	0	0	0	0	234	0.00147837	1	0	NA	NA
	transferase activity, transferring acyl groups	GO:0016746	0	0	8	0.0130506	8	0.00454545	221	0.00139624	0.00340245	2.46821	NA	ENSOARG00000003587;ENSOARG00000004046;ENSOARG00000008822;ENSOARG00000013849;ENSOARG00000014070;ENSOARG00000019246;ENSOARG00000020354;ENSOARG00000020427
	transferase activity, transferring alkyl or aryl	GO:0016765	0	0	1	0.00163132	1	0.000568182	50	0.000315892	0.428786	0.367759	NA	ENSOARG00000012987
	transferase activity, transferring glycosyl groups	GO:0016757	1	0.0060241	2	0.00326264	3	0.00170455	254	0.00160473	0.538913	0.268481	NA	ENSOARG00000008946;ENSOARG00000009066
	translation	GO:0006412	0	0	7	0.0114192	7	0.00397727	575	0.00363276	0.458303	0.338847	NA	ENSOARG00000003832;ENSOARG00000004842;ENSOARG00000005095;ENSOARG00000005717;ENSOARG00000010452;ENSOARG00000011499;ENSOARG00000019421
	transport	GO:0006810	9	0.0542169	31	0.050571	40	0.0227273	3074	0.019421	0.160558	0.794368	ENSOARG00000000304;ENSOARG00000000304	ENSOARG00000000304;ENSOARG00000002395;ENSOARG00000002761;ENSOARG00000003025;ENSOARG00000004094;ENSOARG00000005220;ENSOARG00000005787;ENSOARG00000006903;ENSOARG00000007110;ENSOARG00000008425;ENSOARG00000008798;ENSOARG00000008821;ENSOARG00000009578;ENSOARG00000010986;ENSOARG00000011280;ENSOARG00000013050;ENSOARG00000013391;ENSOARG00000013720;ENSOARG00000015180;ENSOARG00000015208;ENSOARG00000015588;…
	transposition	GO:0032196	0	0	0	0	0	0	3	1.89535e-05	1	0	NA	NA
Cellular Component	cellular component	GO:0005575	18	0.138462	70	0.142276	88	0.05	9066	0.0572775	0.964792	0.0155661	ENSOARG00000000304;ENSOARG00000000304	ENSOARG00000000304;ENSOARG00000000412;ENSOARG00000000800;ENSOARG00000000873;ENSOARG00000001810;ENSOARG00000002395;ENSOARG00000002761;ENSOARG00000003025;ENSOARG00000003052;ENSOARG00000003423;ENSOARG00000003587;ENSOARG00000003684;ENSOARG00000003832;ENSOARG00000004094;ENSOARG00000004842;ENSOARG00000005091;ENSOARG00000005095;ENSOARG00000005220;ENSOARG00000005717;ENSOARG00000005787;ENSOARG00000005981;…
	cell	GO:0005623	22	0.169231	89	0.180894	111	0.0630682	11188	0.070684	0.970099	0.0131841	ENSOARG00000000304;ENSOARG00000000304	ENSOARG00000000304;ENSOARG00000000800;ENSOARG00000000860;ENSOARG00000000873;ENSOARG00000001499;ENSOARG00000001810;ENSOARG00000002208;ENSOARG00000002395;ENSOARG00000002761;ENSOARG00000003025;ENSOARG00000003052;ENSOARG00000003423;ENSOARG00000003587;ENSOARG00000003601;ENSOARG00000003832;ENSOARG00000003850;ENSOARG00000003867;ENSOARG00000004048;ENSOARG00000004094;ENSOARG00000004315;ENSOARG00000004442;…
	cytoplasm	GO:0005737	14	0.107692	69	0.140244	83	0.0471591	6400	0.0404342	0.0527237	1.27799	ENSOARG00000000304;ENSOARG00000000304	ENSOARG00000000304;ENSOARG00000000800;ENSOARG00000000860;ENSOARG00000000873;ENSOARG00000001499;ENSOARG00000001810;ENSOARG00000002208;ENSOARG00000002761;ENSOARG00000003052;ENSOARG00000003423;ENSOARG00000003587;ENSOARG00000003601;ENSOARG00000003832;ENSOARG00000003850;ENSOARG00000003867;ENSOARG00000004048;ENSOARG00000004315;ENSOARG00000004442;ENSOARG00000004842;ENSOARG00000005091;ENSOARG00000005095;…
	cytosol	GO:0005829	0	0	3	0.00609756	3	0.00170455	724	0.00457411	0.98824	0.00513775	NA	ENSOARG00000001810;ENSOARG00000005091;ENSOARG00000006640
	external encapsulating structure	GO:0030312	0	0	0	0	0	0	4	2.52714e-05	1	0	NA	NA
	extracellular region	GO:0005576	16	0.123077	39	0.0792683	55	0.03125	3029	0.0191367	0.00012092	3.9175	NA	ENSOARG00000000097;ENSOARG00000000412;ENSOARG00000000860;ENSOARG00000003042;ENSOARG00000003601;ENSOARG00000005220;ENSOARG00000006271;ENSOARG00000006446;ENSOARG00000006640;ENSOARG00000006669;ENSOARG00000006801;ENSOARG00000007110;ENSOARG00000007141;ENSOARG00000007716;ENSOARG00000008650;ENSOARG00000008777;ENSOARG00000008783;ENSOARG00000009393;ENSOARG00000011493;ENSOARG00000012147;ENSOARG00000013937;…
	extracellular space	GO:0005615	6	0.0461538	8	0.0162602	14	0.00795455	754	0.00476365	0.0429324	1.36721	NA	ENSOARG00000005220;ENSOARG00000006669;ENSOARG00000006801;ENSOARG00000007141;ENSOARG00000017457;ENSOARG00000017475;ENSOARG00000019145;ENSOARG00000020993
	intracellular	GO:0005622	19	0.146154	82	0.166667	101	0.0573864	9555	0.0603669	0.781787	0.106912	ENSOARG00000000304;ENSOARG00000000304	ENSOARG00000000304;ENSOARG00000000800;ENSOARG00000000860;ENSOARG00000000873;ENSOARG00000001499;ENSOARG00000001810;ENSOARG00000002208;ENSOARG00000002761;ENSOARG00000003025;ENSOARG00000003052;ENSOARG00000003423;ENSOARG00000003587;ENSOARG00000003601;ENSOARG00000003832;ENSOARG00000003850;ENSOARG00000003867;ENSOARG00000004048;ENSOARG00000004094;ENSOARG00000004315;ENSOARG00000004442;ENSOARG00000004842;…
	microtubule organizing center	GO:0005815	0	0	1	0.00203252	1	0.000568182	385	0.00243237	0.987074	0.00565042	NA	ENSOARG00000019772
	nuclear envelope	GO:0005635	0	0	0	0	0	0	195	0.00123198	1	0	NA	NA
	nucleoplasm	GO:0005654	1	0.00769231	1	0.00203252	2	0.00113636	599	0.00378438	0.991172	0.00385098	NA	NA
	organelle	GO:0043226	24	0.184615	90	0.182927	114	0.0647727	9048	0.0571638	0.0415676	1.38124	ENSOARG00000000304;ENSOARG00000000304	ENSOARG00000000097;ENSOARG00000000304;ENSOARG00000000800;ENSOARG00000000860;ENSOARG00000000873;ENSOARG00000001499;ENSOARG00000002208;ENSOARG00000002761;ENSOARG00000003042;ENSOARG00000003052;ENSOARG00000003423;ENSOARG00000003587;ENSOARG00000003601;ENSOARG00000003832;ENSOARG00000003850;ENSOARG00000003867;ENSOARG00000004048;ENSOARG00000004315;ENSOARG00000004442;ENSOARG00000004842;ENSOARG00000005091;…
	plasma membrane	GO:0005886	13	0.1	29	0.0589431	42	0.0238636	3987	0.0251892	0.679975	0.167507	ENSOARG00000000304;ENSOARG00000000304	ENSOARG00000000304;ENSOARG00000000860;ENSOARG00000000873;ENSOARG00000002395;ENSOARG00000002761;ENSOARG00000003423;ENSOARG00000003587;ENSOARG00000003850;ENSOARG00000004094;ENSOARG00000005220;ENSOARG00000005787;ENSOARG00000005981;ENSOARG00000006446;ENSOARG00000006640;ENSOARG00000007110;ENSOARG00000008783;ENSOARG00000008798;ENSOARG00000010986;ENSOARG00000011352;ENSOARG00000012987;ENSOARG00000015180;…
	protein complex	GO:0043234	5	0.0384615	14	0.0284553	19	0.0107955	3212	0.0202929	0.999668	0.000144383	NA	ENSOARG00000000452;ENSOARG00000000800;ENSOARG00000002761;ENSOARG00000006903;ENSOARG00000007110;ENSOARG00000008425;ENSOARG00000011280;ENSOARG00000012581;ENSOARG00000015588;ENSOARG00000017379;ENSOARG00000017475;ENSOARG00000018755
	proteinaceous extracellular matrix	GO:0005578	3	0.0230769	1	0.00203252	4	0.00227273	223	0.00140888	0.237028	0.6252	NA	ENSOARG00000000412
	thylakoid	GO:0009579	0	0	0	0	0	0	0	0	1	0	NA	NA
Molecular Function	molecular function	GO:0003674	31	0.424658	156	0.579926	187	0.10625	15524	0.0980781	0.0115152	1.93873	ENSOARG00000000304;ENSOARG00000000304	ENSOARG00000000097;ENSOARG00000000304;ENSOARG00000000366;ENSOARG00000000412;ENSOARG00000000452;ENSOARG00000000800;ENSOARG00000000860;ENSOARG00000000873;ENSOARG00000001328;ENSOARG00000001499;ENSOARG00000001556;ENSOARG00000001810;ENSOARG00000002395;ENSOARG00000002761;ENSOARG00000002772;ENSOARG00000003005;ENSOARG00000003025;ENSOARG00000003042;ENSOARG00000003052;ENSOARG00000003423;ENSOARG00000003587;…
	cytoskeletal protein binding	GO:0008092	1	0.0136986	1	0.00371747	2	0.00113636	566	0.0035759	0.987728	0.00536246	NA	ENSOARG00000015208
	DNA binding	GO:0003677	1	0.0136986	8	0.0297398	9	0.00511364	1971	0.0124525	0.999647	0.00015329	NA	ENSOARG00000001810;ENSOARG00000003587;ENSOARG00000005787;ENSOARG00000015208;ENSOARG00000017630;ENSOARG00000020812
	enzyme binding	GO:0019899	6	0.0821918	9	0.0334572	15	0.00852273	1460	0.00922404	0.663305	0.178287	NA	ENSOARG00000000412;ENSOARG00000004442;ENSOARG00000005787;ENSOARG00000007110;ENSOARG00000008777;ENSOARG00000011352;ENSOARG00000012987;ENSOARG00000017057;ENSOARG00000020994
	enzyme regulator activity	GO:0030234	3	0.0410959	3	0.0111524	6	0.00340909	557	0.00351904	0.588894	0.229963	NA	ENSOARG00000000412;ENSOARG00000008777;ENSOARG00000012987
	histone binding	GO:0042393	1	0.0136986	0	0	1	0.000568182	107	0.000676009	0.698835	0.155626	NA	NA
	ion binding	GO:0043167	9	0.123288	39	0.144981	48	0.0272727	4759	0.0300666	0.80416	0.0946576	NA	ENSOARG00000000366;ENSOARG00000000412;ENSOARG00000000452;ENSOARG00000000873;ENSOARG00000001328;ENSOARG00000001556;ENSOARG00000003025;ENSOARG00000003423;ENSOARG00000003867;ENSOARG00000004442;ENSOARG00000005923;ENSOARG00000006271;ENSOARG00000006446;ENSOARG00000007033;ENSOARG00000008315;ENSOARG00000008610;ENSOARG00000008650;ENSOARG00000009205;ENSOARG00000009393;ENSOARG00000010586;ENSOARG00000011352;…
	lipid binding	GO:0008289	0	0	4	0.0148699	4	0.00227273	394	0.00248923	0.641286	0.192948	NA	ENSOARG00000000452;ENSOARG00000001328;ENSOARG00000001556;ENSOARG00000007141
	protein binding, bridging	GO:0030674	0	0	0	0	0	0	59	0.000372752	1	0	NA	NA
	RNA binding	GO:0003723	0	0	5	0.0185874	5	0.00284091	1285	0.00811842	0.998926	0.000466857	NA	ENSOARG00000003601;ENSOARG00000003832;ENSOARG00000004842;ENSOARG00000005095;ENSOARG00000019145
	small conjugating protein binding	GO:0032182	1	0.0136986	0	0	1	0.000568182	70	0.000442249	0.543598	0.264722	NA	NA
	structural molecule activity	GO:0005198	3	0.0410959	8	0.0297398	11	0.00625	684	0.0043214	0.142356	0.846625	NA	ENSOARG00000003832;ENSOARG00000004842;ENSOARG00000005717;ENSOARG00000010452;ENSOARG00000011499;ENSOARG00000014776;ENSOARG00000017379
	transcription factor binding	GO:0008134	2	0.0273973	3	0.0111524	5	0.00284091	563	0.00355694	0.754024	0.122615	NA	ENSOARG00000005787;ENSOARG00000015208
	unfolded protein binding	GO:0051082	0	0	0	0	0	0	71	0.000448566	1	0	NA	NA
