# Supplementary material for: Effects of early feeding on the host rumen transcriptome and bacterial diversity in lambs
Source: Sci Rep. 2016 Aug 31;6:32479. doi: 10.1038/srep32479 (PMC5006043; doi:10.1038/srep32479)
Supplement: Supplementary Information [file srep32479-s7.xls]

## Sheet: Sheet1
Title
Effects of early feeding on the host rumen transcriptome and bacterial diversity in lambs
Authors
Weimin Wang, Chong Li, Fadi Li*, Xiaojuan Wang, Xiaoxue Zhang, Ting Liu, Fang Nian, Xiangpeng Yue, Fei Li, Xiangyu Pan, Yongfu La, Futao Mo, Fangbin Wang, Baosheng Li
* the corresponding author
Table S6 KEGG enrichment analysis of differentially expressed genes between rumen from starter feed- and breast milk-fed lambs
Category	Pathway	Genome	DE Gene	P-value	-Log10(P-Value)	Pathway	Gene ID
Metabolism	Lipid_metabolism	313	19	2.42019e-09	8.61615	Fatty acid elongation	ENSOARG00000009674
						Synthesis and degradation of ketone bodies	ENSOARG00000007033;ENSOARG00000020427
						Steroid biosynthesis	ENSOARG00000012581
						Steroid hormone biosynthesis	ENSOARG00000003867;ENSOARG00000008946;ENSOARG00000009066;ENSOARG00000010221;ENSOARG00000010907;ENSOARG00000011490;ENSOARG00000009674
						Glycerolipid metabolism	ENSOARG00000019246;ENSOARG00000005646
						Arachidonic acid metabolism	ENSOARG00000013700;ENSOARG00000013777;ENSOARG00000010221;ENSOARG00000010907;ENSOARG00000011490
						Biosynthesis of unsaturated fatty acids	ENSOARG00000009674
						Purine metabolism	ENSOARG00000000860;ENSOARG00000005923
						Pyrimidine metabolism	ENSOARG00000000860
	Carbohydrate_metabolism	337	16	1.27061e-06	5.89599	Glycolysis / Gluconeogenesis	ENSOARG00000019237
						Citrate cycle (TCA cycle)	ENSOARG00000019237
						Pentose and glucuronate interconversions	ENSOARG00000008946;ENSOARG00000009066;ENSOARG00000013937
						Fructose and mannose metabolism	ENSOARG00000019111
						Ascorbate and aldarate metabolism	ENSOARG00000008946;ENSOARG00000009066
						Starch and sucrose metabolism	ENSOARG00000008946;ENSOARG00000009066
						Pyruvate metabolism	ENSOARG00000019237
						Glyoxylate and dicarboxylate metabolism	ENSOARG00000015948;ENSOARG00000005646
						Propanoate metabolism	ENSOARG00000015948
						Butanoate metabolism	ENSOARG00000007033;ENSOARG00000020427
	Xenobiotics_biodegradation_and_metabolism	102	9	2.07567e-06	5.68284	Metabolism of xenobiotics by cytochrome P450	ENSOARG00000013700;ENSOARG00000013777;ENSOARG00000008946;ENSOARG00000009066
						Drug metabolism - cytochrome P450	ENSOARG00000003052;ENSOARG00000008946;ENSOARG00000009066
						Drug metabolism - other enzymes	ENSOARG00000008946;ENSOARG00000009066
	Amino_acid_metabolism	237	12	1.46948e-05	4.83284	Glycine, serine and threonine metabolism	ENSOARG00000003052;ENSOARG00000005646
						Cysteine and methionine metabolism	ENSOARG00000019165
						Valine, leucine and isoleucine degradation	ENSOARG00000007033;ENSOARG00000020427;ENSOARG00000015948
						Arginine and proline metabolism	ENSOARG00000003052
						Histidine metabolism	ENSOARG00000003052;ENSOARG00000020992
						Tyrosine metabolism	ENSOARG00000003052
						Phenylalanine metabolism	ENSOARG00000003052
						Tryptophan metabolism	ENSOARG00000003052
	Metabolism_of_cofactors_and_vitamins	130	8	0.000104993	3.97884	Folate biosynthesis	ENSOARG00000011474
						Retinol metabolism	ENSOARG00000008946;ENSOARG00000009066;ENSOARG00000001556
						Porphyrin and chlorophyll metabolism	ENSOARG00000008946;ENSOARG00000009066;ENSOARG00000006271
						Ubiquinone and other terpenoid-quinone biosynthesis	ENSOARG00000003601
	Energy_metabolism	121	5	0.0114276	1.94204	Oxidative phosphorylation	ENSOARG00000008425;ENSOARG00000015588
						Carbon fixation pathways in prokaryotes	ENSOARG00000015948
						Sulfur metabolism	ENSOARG00000019165
						Nitrogen metabolism	ENSOARG00000020784
	Metabolism_of_terpenoids_and_polyketides	18	2	0.0167632	1.77564	Terpenoid backbone biosynthesis	ENSOARG00000020427
						Geraniol degradation	ENSOARG00000007033
	Nucleotide_metabolism	158	3	0.257408	0.589377	Purine metabolism	ENSOARG00000000860;ENSOARG00000005923
						Pyrimidine metabolism	ENSOARG00000000860
	Biosynthesis_of_other_secondary_metabolites	28	1	0.269059	0.570152	Isoquinoline alkaloid biosynthesis	ENSOARG00000003052
	Overview	155	2	0.516327	0.287075	Carbon metabolism	ENSOARG00000015948
						Fatty acid metabolism	ENSOARG00000009674
Genetic Information Processing	Folding,_sorting_and_degradation	260	3	0.554721	0.255925	Protein processing in endoplasmic reticulum	ENSOARG00000016964
						Ubiquitin mediated proteolysis	ENSOARG00000008672
						Sulfur relay system	ENSOARG00000019165
	Translation	331	1	0.97609	0.0105101	Ribosome	ENSOARG00000003832
Environmental Information Processing	Signal_transduction	1497	20	0.227726	0.642588	Ras signaling pathway	ENSOARG00000000873
						Rap1 signaling pathway	ENSOARG00000000873
						MAPK signaling pathway	ENSOARG00000000873;ENSOARG00000013213
						MAPK signaling pathway - yeast	ENSOARG00000000873
						ErbB signaling pathway	ENSOARG00000000873
						Wnt signaling pathway	ENSOARG00000000873;ENSOARG00000015180
						TGF-beta signaling pathway	ENSOARG00000017475;ENSOARG00000015180;ENSOARG00000014690
						Hippo signaling pathway	ENSOARG00000014690
						VEGF signaling pathway	ENSOARG00000000873
						HIF-1 signaling pathway	ENSOARG00000000873
						FoxO signaling pathway	ENSOARG00000019237
						Calcium signaling pathway	ENSOARG00000000873
						Phosphatidylinositol signaling system	ENSOARG00000000873
						PI3K-Akt signaling pathway	ENSOARG00000019237;ENSOARG00000019329
						mTOR signaling pathway	ENSOARG00000000873
	Signaling_molecules_and_interaction	414	5	0.489548	0.310205	Neuroactive ligand-receptor interaction	ENSOARG00000016129
						Cytokine-cytokine receptor interaction	ENSOARG00000010462;ENSOARG00000017475
						ECM-receptor interaction	ENSOARG00000019329
						Cell adhesion molecules (CAMs)	ENSOARG00000010845
Cellular Processes	Transport_and_catabolism	344	7	0.0904603	1.04354	Endocytosis	ENSOARG00000010462
						Phagosome	ENSOARG00000015588;ENSOARG00000007110
						Peroxisome	ENSOARG00000008822;ENSOARG00000007033;ENSOARG00000020994;ENSOARG00000000800
	Cell_communication	312	5	0.267656	0.572423	Focal adhesion	ENSOARG00000000873;ENSOARG00000019329
						Tight junction	ENSOARG00000000873;ENSOARG00000010845
						Gap junction	ENSOARG00000000873
	Cell_motility	117	1	0.730876	0.136156	Regulation of actin cytoskeleton	ENSOARG00000019329
	Cell_growth_and_death	305	1	0.967869	0.0141834	Apoptosis	ENSOARG00000005091
Organismal Systems	Endocrine_system	760	15	0.0232348	1.63386	Insulin secretion	ENSOARG00000000873
						Adipocytokine signaling pathway	ENSOARG00000019237;ENSOARG00000012807
						PPAR signaling pathway	ENSOARG00000019237;ENSOARG00000020994;ENSOARG00000007141
						Ovarian Steroidogenesis	ENSOARG00000003867;ENSOARG00000010221;ENSOARG00000010907;ENSOARG00000011490
						Oxytocin signaling pathway	ENSOARG00000000873
						Thyroid hormone synthesis	ENSOARG00000000873
						Thyroid hormone signaling pathway	ENSOARG00000000873
						Melanogenesis	ENSOARG00000000873
	Excretory_system	104	4	0.028932	1.53862	Aldosterone-regulated sodium reabsorption	ENSOARG00000000873
						Endocrine and other factor-regulated calcium reabsorption	ENSOARG00000000873
						Proximal tubule bicarbonate reclamation	ENSOARG00000019237
						Collecting duct acid secretion	ENSOARG00000015588
	Nervous_system	555	11	0.0467986	1.32977	Glutamatergic synapse	ENSOARG00000000873
						GABAergic synapse	ENSOARG00000000873
						Cholinergic synapse	ENSOARG00000000873
						Dopaminergic synapse	ENSOARG00000003052;ENSOARG00000000873
						Serotonergic synapse	ENSOARG00000003052;ENSOARG00000000873
						Long-term potentiation	ENSOARG00000000873
						Long-term depression	ENSOARG00000000873
						Retrograde endocannabinoid signaling	ENSOARG00000000873
						Synaptic vesicle cycle	ENSOARG00000015588
	Digestive_system	361	7	0.109252	0.96157	Salivary secretion	ENSOARG00000000873;ENSOARG00000011280
						Gastric acid secretion	ENSOARG00000000873
						Pancreatic secretion	ENSOARG00000000873;ENSOARG00000006903
						Mineral absorption	ENSOARG00000020586;ENSOARG00000006903
	Environmental_adaptation	86	1	0.618657	0.20855	Circadian entrainment	ENSOARG00000000873
	Immune_system	797	8	0.665944	0.176562	Natural killer cell mediated cytotoxicity	ENSOARG00000000873
						Fc gamma R-mediated phagocytosis	ENSOARG00000000873
						Leukocyte transendothelial migration	ENSOARG00000000873;ENSOARG00000010462;ENSOARG00000010845
						Intestinal immune network for IgA production	ENSOARG00000010462
						Chemokine signaling pathway	ENSOARG00000010462;ENSOARG00000003365
	Sensory_system	437	3	0.867454	0.0617536	Phototransduction	ENSOARG00000005923
						Phototransduction - fly	ENSOARG00000000873
						Inflammatory mediator regulation of TRP channels	ENSOARG00000000873
	Development	172	1	0.855182	0.0679414	Axon guidance	ENSOARG00000010462
	Circulatory_system	201	1	0.89562	0.0478762	Vascular smooth muscle contraction	ENSOARG00000000873
Human Diseases	Substance_dependence	214	5	0.0912391	1.03982	Cocaine addiction	ENSOARG00000003052
						Amphetamine addiction	ENSOARG00000003052;ENSOARG00000000873
						Morphine addiction	ENSOARG00000000873
	Endocrine_and_metabolic_diseases	131	3	0.179287	0.746451	Type I diabetes mellitus	ENSOARG00000016153
						Non-alcoholic fatty liver disease (NAFLD)	ENSOARG00000012807;ENSOARG00000012375
	Cancers	1122	13	0.480693	0.318132	Pathways in cancer	ENSOARG00000000873;ENSOARG00000019329
						Transcriptional misregulation in cancers	ENSOARG00000014690
						MicroRNAs in cancer	ENSOARG00000000873
						Proteoglycans in cancer	ENSOARG00000000873;ENSOARG00000019329
						Chemical carcinogenesis	ENSOARG00000013700;ENSOARG00000013777;ENSOARG00000008946;ENSOARG00000009066
						Glioma	ENSOARG00000000873
						Small cell lung cancer	ENSOARG00000019329
						Non-small cell lung cancer	ENSOARG00000000873
	Infectious_diseases	1413	13	0.798586	0.097678	Vibrio cholerae infection	ENSOARG00000015588;ENSOARG00000000873
						Epithelial cell signaling in Helicobacter pylori infection	ENSOARG00000015588
						Tuberculosis	ENSOARG00000007110
						Bacterial invasion of epithelial cells	ENSOARG00000019329
						Hepatitis B	ENSOARG00000000873
						Hepatitis C	ENSOARG00000010845
						Herpes simplex infection	ENSOARG00000008672
						Epstein-Barr virus infection	ENSOARG00000003365
						Amoebiasis	ENSOARG00000000873;ENSOARG00000019329;ENSOARG00000006669
						African trypanosomiasis	ENSOARG00000000873
	Immune_diseases	254	1	0.942696	0.0256285	Rheumatoid arthritis	ENSOARG00000015588
