# Supplementary material for: Effects of early feeding on the host rumen transcriptome and bacterial diversity in lambs
Source: Sci Rep. 2016 Aug 31;6:32479. doi: 10.1038/srep32479 (PMC5006043; doi:10.1038/srep32479)
Supplement: Supplementary Information [file srep32479-s8.xls]

## Sheet: Sheet1
Title
Effects of early feeding on the host rumen transcriptome and bacterial diversity in lambs
Authors
Weimin Wang, Chong Li, Fadi Li*, Xiaojuan Wang, Xiaoxue Zhang, Ting Liu, Fang Nian, Xiangpeng Yue, Fei Li, Xiangyu Pan, Yongfu La, Futao Mo, Fangbin Wang, Baosheng Li
* the corresponding author
Table S7 Ingredients and chemical composition of the experimental ration in starter (air-dry basis)
Ingredient	Percentage（%）	Chemical composition
Alfalfa hay	5	DM (%)	87.48
Corn	55.9	CP (%)	18.15
Soybean meal	11	DE (MJ/kg)	13.5
Whey powder	1.5	NDF (%)	18
Expended soybean	7	FNDF（%）	8.83
Dried malt root	17	Starch (%)	38.81
Limestone	1.2	Ca (%)	0.67
Premix	1	P (%)	0.32
NaCl	0.3	Concentrate to forage ratio	78/22
Feed attractant	0.1
NaHCO3	0
Total	100
The premix provides the following per kg of diets： S 200 mg，Fe 20 mg，Zn 25 mg，Cu 2 mg，Mn 8 mg，I 0.24 mg，Se 0.2 mg，Co 0.1 mg，VA 470 IU，VD 50 IU，VE 10 IU，VB1 0.9 mg，VB2 2.4 mg，Pantothenic acid 2.0 mg，Nicotinic20 mg，Biotin 0.2 mg，Flic acid 0.2 mg，VB12 0.01 mg.
