# Supplementary material for: Effects of early feeding on the host rumen transcriptome and bacterial diversity in lambs
Source: Sci Rep. 2016 Aug 31;6:32479. doi: 10.1038/srep32479 (PMC5006043; doi:10.1038/srep32479)
Supplement: Supplementary Information [file srep32479-s9.xls]

## Sheet: Sheet1
Title
Effects of early feeding on the host rumen transcriptome and bacterial diversity in lambs
Authors
Weimin Wang, Chong Li, Fadi Li*, Xiaojuan Wang, Xiaoxue Zhang, Ting Liu, Fang Nian, Xiangpeng Yue, Fei Li, Xiangyu Pan, Yongfu La, Futao Mo, Fangbin Wang, Baosheng Li
* the corresponding author
Table S8 QPCR Primers used in the validation of DEGs of rumen between starter feed- and breast milk-fed lambs
Gene	Sense primer seq 5'-3'	Anti-Sense primer seq 5'-3'	Production length(bp)	Temperature（℃）
Cox8c	GCCCTTGCTCTGCGTGTTTC	TCTTCTGAACTGGTCCAGGTTGCT	196	59
KRT4	GTGGATACCTTAGCCAACGACA	CTGGGTCTGCATCTGGGACA	263	55
Serpinb1	CTACAATTTCCTCCCTGAGTTCTT	GACCCACTCGTTTATGCTCCT	118	54
ECM2	GAACGCATCCCTGGCTAT	TCTATGCCATCGTCCACA	92	50
SLC14A1	CAGGGCTCCAGGGCTACAAC	GGTCCCATTTGCTCAACACG	162	57
HMGCL	AGGACTCCCTGTGGTAGAAG	AGAGGCGGCTCCAAAGAT	196	60
HMGCS2	TGGCTTCCTGCTCGTTCC	TGACATCCTCCTGGACTGA	332	60
GAPDH	ACTTTGGCATCGTGGAGG	GAAGAGTGAGTGTCGCTGTTG	379	50-60
