# Supplementary material for: Effects of early feeding on the host rumen transcriptome and bacterial diversity in lambs
Source: Sci Rep. 2016 Aug 31;6:32479. doi: 10.1038/srep32479 (PMC5006043; doi:10.1038/srep32479)
Supplement: Supplementary Information [file srep32479-s10.xls]

## Sheet: Sheet1
Title
Effects of early feeding on the host rumen transcriptome and bacterial diversity in lambs
Authors
Weimin Wang, Chong Li, Fadi Li*, Xiaojuan Wang, Xiaoxue Zhang, Ting Liu, Fang Nian, Xiangpeng Yue, Fei Li, Xiangyu Pan, Yongfu La, Futao Mo, Fangbin Wang, Baosheng Li
* the corresponding author
Table S9 QPCR Primers used in the quantification of total bacteria and bacterial genera
Primer's name	Sequence (5'to 3')	Production length (bp)	Reference
Total bacteria-F	CGGCAACGAGCGCAACCC	146	1
Total bacteria-R	CCATTGTAGCACGTGTGTAGCC
Bacteroidetes-F	GGARCATGTGGTTTAATTCGATGAT	126	2
Bacteroidetes-R	AGCTGACGACAACCATGCAG
Firmicutes-F	TGAAACTYAAAGGAATTGACG	157	3
Firmicutes-R	ACCATGCACCACCTGTC
Prevotella-F	CACCAAGGCGACGATCA	283	4
Prevotella-R	GGATAACGCCYGGACCT
Bacteroides-F	CGATGGATAGGGGTTCTGAGAGGA	238	5
Bacteroides-R	GCTGGCACGGAGTTAGCCGA
Clostridium Butyicum-F	GTGCCGCCGCTAACGCATTAAGTAT	213	6
Clostridium Butyicum-R	ACCATGCACCACCTGTCTTCCTGCC
Selenomonas ruminantium-Mitsuokella multiacida-R	TGCTAATACCGAATGTTG	513	7
Selenomonas ruminantium-Mitsuokella multiacida-F	TCCTGCACTCAAGAAAGA
Literature cited
1.Denman, S.E. & McSweeney, C.S. Development of a real-time PCR assay for monitoring anaerobic fungal and cellulolytic bacterial populations within the rumen. FEMS microbiology ecology 58, 572-582 (2006).
2.Guo, X. et al. Development of a real-time PCR method for Firmicutes and Bacteroidetes in faeces and its application to quantify intestinal population of obese and lean pigs. Lett Appl Microbiol 47, 367-373 (2008).
3.Bacchetti De Gregoris, T., Aldred, N., Clare, A.S. & Burgess, J.G. Improvement of phylum- and class-specific primers for real-time PCR quantification of bacterial taxa. Journal of microbiological methods 86, 351-356 (2011).
4.Larsen, N. et al. Gut microbiota in human adults with type 2 diabetes differs from non-diabetic adults. PloS one 5, e9085 (2010).
5.Bergstrom, A. et al. Introducing GUt low-density array (GULDA): a validated approach for qPCR-based intestinal microbial community analysis. FEMS microbiology letters 337, 38-47 (2012).
6.Bartosch, S., Fite, A., Macfarlane, G.T. & McMurdo, M.E. Characterization of bacterial communities in feces from healthy elderly volunteers and hospitalized elderly patients by using real-time PCR and effects of antibiotic treatment on the fecal microbiota. Applied and environmental microbiology 70, 3575-3581 (2004).
7.Tajima, K. et al. Diet-dependent shifts in the bacterial population of the rumen revealed with real-time PCR. Applied and environmental microbiology 67, 2766-2774 (2001).
